# Supplementary material for: Functional differentiation and genetic diversity of rice cation exchanger (CAX) genes and their potential use in rice improvement
Source: Sci Rep. 2024 Apr 15;14:8642. doi: 10.1038/s41598-024-58224-2 (PMC11018787; doi:10.1038/s41598-024-58224-2)
Supplement: Supplementary file 3 — Supplementary Information 3. [file 41598_2024_58224_MOESM3_ESM.xlsx]

## Sheet: Sheet1
Table S1 The protein sequences of CAX gene family in different species.
Species	Gene name	Gene ID	Full protein sequence
Oryza sativa	OsCAX1a	Os01g0557500	MEAAAAMEAGRKLAARHPHGRSRTAHNMSSSSLRKKSDAALVRKVPVAPLRPLLANLQEVFLATKLAVLFPAVPLAIAAQCFRFDQVWVFALSLLGLIPLAERVSFLTEQIALYTGPTVGGLLNATCGNATELIIALFALLKGKIEVVKCSLLGSVLSNLLLVLGTSLFCGGVVNLGARQPYDRNQSDVSTALLFLAVLCHSAPLLLRYAVAAGEHSVSATSAAASLDLSRACSFVMLASYVAYLFFQLKTHRQLFEPQEVDGGDAGDDDEEPALGFASALFWLALMTAVISVLSEYVVGTIEPTSQSWGLSVSFISIILLPIVGNAAEHAGAIIFALKNKLDITLGVALGSATQISMFVVPLSVLVAWIMGVQMDLDFKLLETGSLFMAVLVTAFTLQ…
	OsCAX1b	Os05g0594200	MPVSRMMMESNTMAKEMAVRHHLLPGSPRRRTAHNLSSSSLRKSSDASLLHKVPCAALRSLLANLNDVLLTTRLFLLFPAVLLAIAATYLHFGQVWVFVLSLIGLVPLAERLSFLTEQIAFYTGPTVGGLLNATFGNVTEVIIALLALREGKIEVVKCSLLGSILSNLLLVLGTSLFLAGIANLRAHQPYDTKQAHVNTALLMLAVLCHSLPLMLRYAVTSGDHAIVSGDAALHLSRACSILMLIAYLAYLFFQLNTHRQLFEPQQVEDDDDDDLVIAQDDEPVLGFSSAMIWLALMTLLTALLSGYVVSTIEAASESWELSVSFISIILLPIVGNAAEHAGAVIFALKNKMDITLGVSLGSATQISMFVVPVSVIVAWTMGIPMDLDFNLLETGSLFL…
	OsCAX1c	Os02g0314300	MAPPESSHHHLLESGLLEVSKAPSAAVAAEEEEKKEAAAWTPSSSSSMTGRKIKSEASPLLRRLLGGPAAQLQEVLLGTKLYPLFSAVPLAVAAESLRLGRVWVFAFSLIGLAPLAERVSFLSEHIANTVGPTAGGIMNATCGNVPELIIALFALHKNKMEILKWSLLGSILSNLLLVLGSSLLFGGIVNIGKERPLDKRQADVSIGLLLLGVLCHIATLVSKYTSSTGDSINSSSVMQLSRSCAIVMLIAYFGSLMFQLKTHRQIFELEEDSSDSSSSEDDATDKSVIGFASAMVWLIGMAVVTAMLSSYVVTTIEEASESMGIPVRFISIILLPIVGNAAEHAGAIIFAFKNKIDISLGITLGSATQISMLVVPVILIVSWVNAIPMDLDFNLLETG…
	OsCAX2	Os03g0397400	MMGAEKAEGMEELELEEGGGSPSPSPMTAAGKMQALDFEHIGSLAAVAESLSTGSKWRRALTSVRVVILQAKINVLLPFGPLAVMLHYLSANHQGWVFLFSLIGITPLAERLGYATEQLALYTGPTIGGLLNATFGNATEMIISLYALKNGMIRVVQQSLLGSILSNMLLVLGCAFFAGGLVHPSRDQVFNKASAVVNSGLLLMAVLGLMFPAVLHFTHSEVQYGKSEVSLSRFSSCIMLVAYASYLFFQLKSQRSLYSPIGEQEEEVTEDEEEEKEITQGEAICWLFVLTIWISILSGYLVDAIQGASESLNMPVAFISVILLPIVGNAAEHASAIMFAMKDKLDITLGVAIGSSTQISMFVIPFCVVIGWIMGQQMDLNFQLFETATLFITVLVVAF…
	OsCAX3	Os04g0653200	MENPQIEMGAFKANGPQLQNGGLRSSMVQSWNLQRFVESALRSIRIVIFTSKLNLLLPFGPASIILHYTTSRHGLVFLFSMLGITPLAERLGYATEQLAIYTGPTVGGLLNATFGNATEMIIAIYALKNGMIRVVQQSLLGSILSNMLLVMGCAFFAGGIVHRNKDQVFSKATAVVNSGLLLMAVMGLMFPAVLHFTHSEVRQGASEVSLSRFSSCIMLVAYASYLYFQLSGRNNAYSPIGSEEMPNEDAAEEDEESEIGMWESIAWLAMLTLWVSILSEYLVNAIEGASDSLNLPVAFISVILLPIVGNAAEHASAIMFAMKDKLDITLGVAIGSSTQISMFVIPFCVVIGWMMGQKMDLNFQLFETATLFITVLVVAFMLQDGVANYLKGLMLILCY…
	OsCAX4	Os02g0138900	MDKSEMDKINGTNPESTDQAPSLASRPDEFEEEESLVTPDALSARIGGFQIYAGSVNWGVFGSMKIVFLKSKLNVLIPCGFLAIFLNYMTQRYGWVFPLSMLGIIPLAERLGFATEQLALFTGPKGSILSNLLLVLGSAFFSGGLACGKTMQTFSKADAVVNSGLLLMAVMGLLIPAALHYTHSEAQFGKSELALSRFSSCIMLVAYASYLYFQLSNNRRRNEANVGASKAWNIPVAFISVVLLPVVGNSAGHANAVMFAVKDKLDISLGVAIGSSIQISMFGIPFCVVMGWMMGKPMDLNFHLFETASLLTTVLVVAFLLQDGTSNCVKGLMLFLCYLIVAASFYVHADPNSKASEKPPQN*
Arabidopsis thaliana	AtCAX1	AT2G38170	MAGIVTEPWSVAENGNPSITAKGSSRELRLGRTAHNMSSSSLRKKSDLRVIQKVPYKGLKDFLSNLQEVILGTKLAILFPAIPAAIICTYCGVSQPWIFGLSLLGLTPLAERVSFLTEQLAFYTGPTLGGLLNATCGNATELIIAILALTNNKVAVVKYSLLGSILSNLLLVLGTSLFCGGIANIRREQRFDRKQADVNFFLLLLGFLCHLLPLLVGYLKNGEASAAVLSDMQLSISRGFSIVMLISYIAYLVFQLWTHRQLFDAQEQEDEYDDDVEQETAVISFWSGFAWLVGMTLVIALLSEYVVATIEEASDKWNLSVSFISIILLPIVGNAAEHAGAVIFAFKNKLDISLGVALGSATQIGLFVVPLTIIVAWILGINMDLNFGPLETGCLAVSI…
	AtCAX2	AT3G13320	MSCCKVPVLIEAQVEMVSANELENKSLFRQEEDATQTKEASLMEQGSLSTSFPQHTPKAPKNSVLNSIKIVIFCNKLNLLLPFGPLAILVHYMIDSKGWVFLLTLVGITPLAERLGYATEQLACYTGPTVGGLLNATFGNVTELIISIFALKNGMIRVVQLTLLGSILSNMLLVLGCAFFCGGLVFYQKDQVFDKGIATVNSGLLLMAVMGILFPAVLHYTHSEVHAGSSELALSRFSSCIMLIAYAAYLFFQLKSQSNSYSPLDEESNQNEETSAEDEDPEISKWEAIIWLSILTAWVSLLSGYLVDAIEGASVSWNIPIAFISTILLPIVGNAAEHAGAIMFAMKDKLDLSLGVAIGSSIQISMFAVPFCVVIGWMMGQQMDLNFQLFETAMLFITV…
	AtCAX3	AT3G51860	MGSIVEPWAAIAENGNANVTAKGSSRELRHGRTAHNMSSSSLRKKSDLRLVQKVPCKTLKNILSNLQEVILGTKLTLLFLAIPLAILANSYNYGRPLIFGLSLIGLTPLAERVSFLTEQLAFYTGPTVGGLLNATCGNATELIIAILALANNKVAVVKYSLLGSILSNLLLVLGTSLFFGGIANIRREQRFDRKQADVNFFLLLMGLLCHLLPLLLKYAATGEVSTSMINKMSLTLSRTSSIVMLIAYIAYLIFQLWTHRQLFEAQQDDDDAYDDEVSVEETPVIGFWSGFAWLVGMTIVIALLSEYVVDTIEDASDSWGLSVSFISIILLPIVGNAAEHAGAIIFAFKNKLDISLGVALGSATQISLFVVPLSVIVAWILGIKMDLNFNILETSSLAL…
	AtCAX4	AT5G01490	MSSISTESSSNLSLLENGGGGSDKPTAETSRRVRRTVSASSLIRKRSDLKLISRVRWEFMRRILTNLQEVLLGTKLFILFPAVPLAVVAHRYDCPRAWVFALSLLGLTPLAERISFLTEQIAFHTGPTVGGLMNATCGNATEMIIAILAVGQRKMRIVKLSLLGSILSNLLFVLGTSLFLGGISNLRKHQSFDPRQGDMNSMLLYLALLCQTLPMIMRFTMEAEEYDGSDVVVLSRASSFVMLIAYLAFLIFHLFSSHLSPPPPPLPQREDVHDDDVSDKEEEGAVIGMWSAIFWLIIMTLLVALLSDYLVSTIQDAADSWGLSVGFIGIILLPIVGNAAEHAGAVIFAFRNKLDITLGIALGSATQIALFVVPVTVLVAWTMGIEMDLNFNLLETACF…
	AtCAX5	AT1G55730	MGCCKVPALIQAQVEMGLVNDVEHKSLFRRDTDSPERKAASLMEQGSLSASFRECSTKTPNNSVLQSFKIVILSNKLNLLLPFGPLAILLHYLTDNKGWIFLLSLVGITPLAERLGYATEQLACYTGSTVGGLLNATFGNVTELIISIFALKSGMIRVVQLTLLGSILSNMLLVLGCAFFCGGLVFSQKEQVFDKGNAVVNSGLLLMAVMGLLFPAVLHYTHSEVHAGSSELALSRFSSCIMLVAYAAYLFFQLKSQPSSYTPLTEETNQNEETSDDDEDPEISKWEAIIWLSILTAWVSLLSGYLVDAIEGASVSWKIPISFISVILLPIVGNAAEHAGAIMFAMKDKLDLSLGVAIGSSIQISMFAVPFCVVIGWMMGAQMDLNFQLFETATLFITV…
	AtCAX6	AT1G55720	MYMELYLMFSNFFKSIRWCKVPAFMQAKVEMGLVNEVELKSLLEQETDSPQTNAASLMEQGSLRERRAKAPRNSVVQSFKIVILSNKLNLLLPFGPLAILVHYLTDNKGWFFLLSLVGITPLAERLGYATEQLSCYTGATVGGLLNATFGNVIELIISIIALKNGMIRVVQLTLLGSILSNILLVLGCAFFCGGLVFPGKDQVFDKRNAVVSSGMLLMAVMGLLFPTFLHYTHSEVHAGSSELALSRFISCIMLVAYAAYLFFQLKSQPSFYTEKTNQNEETSNDDEDPEISKWEAIIWLSIFTAWVSLLSGYLVDAIEGTSVSWKIPISFISVILLPIVGNAAEHAGAIMFAMKDKLDLSLGVAIGSSIQISMFAVPFCVVIGWMMGAQMDLNLQLFE…
Triticum aestivum		Traes_6AS_5A93557EF	MTSTAAASGSDSRRLLPGRQNSHQMDRINGNGQKSATQASTFSDGADEFDDDALIASEALSCRTGGFERNAGPGNLGMFGSLKFVVLKSKLNLLIPCGFVAIVVKDMTGNNGWVFPLTLLGIIPLAERLGFATEQLAFFTGPTVGGLLNATFGNATELIISIHALRSGKLRVVQQSLLGSILSNLLLVLGCAFFSGGVTCGKTEQNFSKSEAVVSSGLLLMAVLGLLPPTVLHYTHSEVHSGKSGLALSRFSSCVMLVAYACYIYFELTTSRRREESNEGRGENVGDADNIEAPDISKWEAISWLAILTIWISVLSDYLVNAIDGASQAWNIPVAFISVILLPIVGNAAEHASAVMFAMKDKLDLSLGVAIGSSTQMSMFGIPFCVVIGWMMGQPMDLN…
		Traes_4BS_0F601AE0D	MMGAADKAELGFEEEDDMAADTPPPARKMQSLDFEHIGSLAAVAESLSPRSKWRMALRSIRIVIFQAKINVLLPFGPLAITLHYLSGNHQGWVFLFSLVGITPLAERLGYATEQLACYTGPTIGGLLNATFGNATEMIISIYALKNGMIRVVQQSLLGSILSNMLLVLGCAFFAGGLAHPNRDQVFNKASAVVNSGLLLMAVLGLMFPAVLHFTHSEAHYGKSEVSLSRFSSCIMLVAYASYLFFQLKSQRSLYSPIGEEEESTEDEEDEKEIAQGEAISWLFVLTIWISILSGYLVDAIQGASESLKMPLAFISVILLPIVGNAAEHASAIMFAMKNKLDITLGVAIGSSTQISMFVIPFCVVIGWMMGEEMDLNFQLFETATLFITVLVVAFMLQEG…
		Traes_6DS_8ECFF401E	MTSTAAAGSDSRRLLPGRQNFHQMDRINGNGQKSAIQASTFSDGADEFDDDTLIASEALSRRTGGFERNAGPGNLGMFGSLKFVLLKSKLNLLIPSGFVAIVVKDMTGNNGWVFPLTLLGIIPLAERLGFATEQLAFFTGPTVGGLLNATFGNATELIISIHALRSGKLRVVQQSLLGSILSNLLLVLGCAFFSGGVTCGKTEQKFSKSEAVVSSGLLLMAVLGLLPPTVLHYTHSEVHSGKSGLALSRFSSCVMLVAYACYIYFELTTSRRREESNQGRGENVGDADNNEAPDISKWEAIAWLAILTIWISVLSDYLVNAIDGASQAWNIPVAFISVILLPIVGNAAEHASAVMFAMKDKLDLSLGVAIGSSTQMSMFGIPFCVVIGWMMGQPMDLNF…
		Traes_2DL_2A2F4F62B	MDSSAVAVAAPLLEAGGKEMRHLGRTAHNMSSSSLRKKSDTSLVRKVPCAALRGFLSTLQEVLFGTKLFVLFPAVLLAVVARYMRFGQVWLFVLSLIGLIPLAERLSFLTEQIAFYTGPTVGGLLNATFGNVTEVIIALFALREGKITVVKCSLLGSILSNLLLVLGTSLFFGGLANLGVEQPYDRKQADVSTGLLILGVLCQSMPLMLRYAVSAGEHAVNSDDSGLVLSRACSVLMILAYGAYLYFQLKTHRQLFEPQEVEDDGDDLVSEDEAVLGFTSAMVWLAVMTVITALLSEYVVSTIEAASESWELSVSFISIILIPIVGNAAEHAGAIIFAFKNKLDITLGVSLGSATQISMFVVPLSVLVAWVMGVPMDLDFNLLETGSLFLAILVTSFTL…
		Traes_2BL_445F5B3B7	MDSSTAVAAPLLEAGGKEMRHLGRTAHNMSSSSLRKKSDTSLVRKLPCAALRGFLSTLQEVLFGTKLFVLFPAVVLAVVARYMRFGQVWLFVLSLIGLIPLAERLSFLTEQIAFYTGPTVGGLLNATFGNVTEVIIALFALREGKITVVKCSLLGSILSNLLLVLGTSLFFGGLANLGVEQPYDRKQADVSTGLLILGVLCQSMPLMLRYAVSAGEHAVNSDDSGLVLSRACSVLMILAYGAYLYFQLKTHRQLFEPQEVEDDGDDLVSEDEAVLGFTSAMVWLAVMTVITALLSEYVVSTIEAASESWELSVSFISIILIPIVGNAAEHAGAIIFAFKNKLDITLGVSLGSATQISMFVVPLSVLVAWVMGVPMDLDFNLLETGSLFLAILVTSFTLQ…
		Traes_2AL_26065F906	MDSSAVAVAAPLLEAGGKEMRHLGRTAHNMSSSSLRKKSDTSLVRKVPCAALRGFLSTLQEVLFGTKLFVLFPAVLLAVVARYMRFGQVWLFVLSLIGLIPLAERLSFLTEQIAFYTGPTVGGLLNATFGNVTEVIIALFALREGKITVVKCSLLGSILSNLLLVLGTSLFFGGLANLGVEQPYDRKQADVSTGLLILGVLCQSMPLMLRYAVSAGEHAVNSDDSGLVLSRACSVLMILAYGAYLYFQLKTHRQLFEPQEVEDDGDDLVSEDEAVLGFTSAMVWLAVMTVITALLSEYVVSTIEAASKSWELSVSFISIILIPIVGNAAEHAGAIIFAFKNKLDITLGVSLGSATQISMFVVPLSVLVAWVMGVPMDLDFNLLETGSLFLAILVTSFTL…
		Traes_4DL_4DD8BAC21	MMGAADKAELGFEEEDDMAAGTPPPARKMQSLDFEHIGSLAAVAESLSPRSKWRMTLRSIRIVIFQAKINVLLPFGPLAITLHYLSGNHQGWVFLFSLVGITPLAERLGYATEQLACYTGPTIGGLLNATFGNATEMIISIYALKNGMIRVVQQSLLGSILSNMLLVLGCAFFAGGLAHPNRDQVFNKASAVVNSGLLLMAVLGLMFPAVLHFTHSEAHYGKSEVSLSRFSSCIMLVAYASYLFFQLKSQRSLYSPIGELEEESTEDEEDEKEIAQGEAISWLFVLTIWISILSGYLVDAIQGASESLNMPLAFISVILLPIVGNAAEHASAIMFAMKNKLDITLGVAIGSSTQISMFVIPFCVVIGWMMGEEMDLNFQLFETATLFITVLVVAFMLQE…
		Traes_6BS_1E297BB49	MDRINGNGQKSAIQASTFSDGADEFDDDTLIASEGLSRRTGGFERNAGPGNLGMFGSLKFVLFKSKLNLLIPCGFVAIVVKDMTGNNGWVFPLTLLGIIPLAERLGFATEQLAFFTGPTVGGLLNATFGNATELIISIHALRSGKLRVVQQSLLGSILSNLLLVLGCAFFSGGVTCGKTEQNFSKSEAVVSSGLLLMAVLGLLPPTVLHYTHSEVHSGKSGLALSRFSSCVMLVAYACYIYFELTTSRRREESNEGRGENVGDADNNEAPDISKSEAIAWLAILTIWISVLSDYLVNAIDGASQAWNIPVAFISVILLPIVGNAAEHASAVMFAMKDKLDLSLGVAIGSSTQMSMFGIPFCVVIGWMMGQPMDLNFHLFETASLLMTVLVVAFLLQDGT…
Zea mays		Zm00001d015225	MRTALVPRQWSEFPEESKLCRFVVGRVREPEGRAAQIQAQFAYTVWVLGGPGGLSQPEQAGGLLNATFGNATELVISIHALRSGKLRVVQQSLLGSILSNTLLVLGCAFFGGGLTCGRTEQIDTDPSSSSSLLVVVRRWQEDAVLNSGLLLMAVMGLVSPAMLYYTHTEANLGESALALSRFSSCVMLFAYAAFVFFELSNSRRRDESTEASRPGACLRSCRQGGGGGGGGGDQADDDCEYAFPEITKWEAIAWLAIFTAWISVFSDFLVGAIEVYISVMRRMVLFLGTFCSSQFLADTSCGADTLRAVLQGAAKAWKIPVAFISTVLLPIDLSLGVAIGSSTQISMFVIPFSVVAGWMMGQPMDLNFHLFETASLLITVLVVALLLQDGTSNCFKGLM…
		Zm00001d029432	MMVAEKPAPGVFQVHEAADDEQEPASPSSPRKMHSLDFEHIGALAAVAESLAPGSRWRRALTSARFVIFQAKINVLLPFGPLAIVLHYLSGTHQGWVFLFSLIGITPLAERLGYATEQLACYTGPTVGGLLNATFGNATEMIISIYALKNGMIRVVQQSLLGSILSNMLLVLGCAFFAGGLVHSDRDQVFNKASAVVNSGLLLMAVLGLMFPAVLHFTHSEAQYGKSEVALSRFSSCIMLVAYASYLFFQLKSHRSMYSPIGDEEEATEEDEDEKEITQWEAICWLFMLTIWISILSGYLVDAIQGASESLNLPVAFISVILLPIVGNAAEHASAIMFAMKNKLDITLGVAIGSSTQISMFVIPFCVVIGWMMGREMDLNFQLFETATLFITVLVVAFM…
		Zm00001d047242	MMVAEKPALGFQAHGDGDDELELELASPAPPPRKMHSLEFEHIGSLAAVAESLAPGSRWQRALTSVRVVIFQAKINVLLPFGPLAIMLHYLSGTHQGWVFLFSLIGITPLAERLGYATEQLACYTGPTVGGLLNATFGNATEMIISIYALKNGMIRVVQQSLLGSILSNMLLVLGCAFFAGGLVHSDRDQVFNKASAVVNSGLLLMAVLGLMFPAVLHFTHSEAQYGKSEVALSRFSSCIMLVAYASYLFFQLKSHRSMYSPIGDEEAAAEEEDEKEITQGEAICWLFILTIWISVLSGYLVDAIQGASDSLNLPVAFISVILLPIVGNAAEHASAIMFAMKNKLDITLGVAIGSSTQISMFVIPFCVVIGWMMGQEMDLNFQLFETATLFITVLVVAF…
		Zm00001d002022	MMMETPQIEMGGFKVNSPQVPNGVLRPTVSSSWNSRGTVERALKSIRIVIFTSKLNLLMPFGPASIILHFTTRRHGLIFLFSMLGITPLAERLGYATEQLAIYTGPTVGGLLNATFGNATEMIIAVYALKNGMIRVVQQSLLGSILSNMLLVMGCAFFAGGVVHRNKDQIFSKATAVVNSGLLLMAVMGLMFPAVLHFTHSEVRQGASEVALSRFSSCIMLVAYASYLYFQLSGRSNIYSPIGSEEAPIEDIAEEDEEAEIGMWEAVTWLAVLTLWVSFLSEYLVNAIEGASDSLNLPVAFISVILLPIVGNAAEHASAIMFAMKDKLDITLGVAIGSSTQISMFVIPFCVVIGWMMGQRMDLNFQLFETATLFITVLVVAFMLQDGTANYLKGLMLIL…
		Zm00001d026479	METPQVEMGGFKVNSPQVPNGGLRPTVSSSWNSQGTVERALRSIRIVIFTSKLNLLMPFGPASIILHFTTRRHGLVFLFSMLGIMPLAERLGYATEQLAVYTGPTVGGLLNATFGNATEMIIAIYALKNGMIRVVQQSLLGSILSNMLLVMGCAFFAGGIVHRNKDQVFSKATAAVNSGLLLMAVMGLMFPAVLHFTHSEVRQGASEVALSRFSSCIMLVAYASYLYFQLSGRSNIYSPIGSVSLMSHLIFSSLEEAPSEDNPEEDEEAEIGMWEAVTWLAVLTFWVSFLSEYLVNAIEGASDSLNLPVAFISVILLPIVGNAAEHASAIMFAMKDKLDITLGVAIGSSTQISMFVIPFCVVIGWTMGQKMDLNFQLFETATLFITVLVVAFMLQDGTA…
		Zm00001d044533	MDRLPESTRSMRKYASEAGGLRAARQGPHGRSLTARTAHSMSTTALRTKSKSAASLLRRVPFAPLRPVLANLQEVFLGTKLAVLFPAVPLAIAAQCAHFGQVWVFSLSLLGLIPLAERVSFLTEQIAIYTGPTVGGLLNATCGNATELIIALFALMEGQIEVVKCSLLGSVLSNLLLVLGTSLFCGGVVNLGSDQPYDRTQADVSTGLLILGVLCQSLPLMLRYAVGAGEHSVAAATTVLDLSRACSVVMLLAYVAYLFFQLKTHAQLFEPQEVDDGCEAEEDEQAVIGFASGLFWLAFNTVLIAILSEYVVGTIEPTSKSWGLSVSFISIILLPIVGNAAEHAGAIIFALKNKLDITLGVALGSATQISMFVVPLSVIVAWIAGIQMDLDFKLIETGS…
		Zm00001d009763	MPAAAAPAPHTRTRTRSSGSPSAAIGPPLPYWGGAAVGAEEQRWRIGMDSAAAALLDSASASASSANAAGKEMPTARHIAHRTAHNMSSSSLRKKSDLALLRKVPCAPLRRLLDNLQEVLLATKLALLFPAVLLAIAARIFHFGQATPLPPPPPTEWVFVLSLIGLVPLAERLSFLTEQVAFYIGPTVGGLLNATFGNVTEVIIAIFALYQGKVVVVKCSLLGSVLSNLLLVLGTSLFFGGLANLGTEQLYDKMQVDVSTGLLILGVLCHSLPLMLRYAVSSGEHAESSWDSGLELSRACSIVMLLAYVAYLFFQLKTHRQLFEPQPQEVEDDGDDSVSQDEAVLGFSSAMIWLGVMTLMTALLSEFVVSTIEAASESWELSVSFISVILIPIVGNAAE…
Glycine max		Glyma.18G072200	METPVEVKPTRVASGFLDDLSETCKMGTPNGRAMCKSDDEVPFDSEINFHLSESILVDVRGSHSGESQTARHETLAGIIYKSIRVVVFSNKLNLLMPFGPLAILVQKLTGHLGWVFGPSLLGIVPLAERLGYATEQLAFYTGDTVGGLLNATFGNATELIISIYALKSGMTRVVQLSLLGSILSNMLLVLGCAFLCGGIVNHKKEQVFNKAAASVNSGLLLMAVMGILFPAVLHYTHTEVRVGKSELSLSRLSSCIMLVAYVAYLFFQLKSQRSLYVSVNEDESQNGNNSNDDESPDISKWETLIWLSVMTAWISILSEYLVGAMEGASMAWEIPVAFISVILLPLVGNAAEHASAIMFAMKDKLDISLGVAIGSSTQISMFVIPFCVVIGWIIGQPMD…
		Glyma.05G102600	MTPARKKIVKFNATELIISIYALKSGMTCVVQLSLLGSILSNMLLVLGCAFLCGGIVNHEKEQVFNKAATSVNSRLLLMAVMGILFPAVLHYTHSEVHVGKSELSLSRFSSCIMLVAYVAYLFFQLKSQRNLYVSVNEVGSLISNISKWETIIWLSVMTAWISILSEYLVGAIEGASMAWEIPVAFISVILLPLVGNATEHASAIMFAMKDKLDISLGVAIGSSTQISMFVIPFCVVIGWITGHPMDLNFQLFETAVLFLTVIVVAFMLQEGTANYFKGLMLILCYLIVATNFYVHVDSSQ*
		Glyma.14G193400	MHMNTYSEATTSQPMPPTMDEDLENNTEDCNNAMTPMVRKKSELVVVTNNDSRFQMLRNFMTNLQEVIFGTKLVVLFPAVPLAVVANFYSFGRPWIFAFSLLGLAPLAERVSFLTEQIAYFTGPTVGGLLNATCGNATEMIIALLALHQNKVHVVKLSLLGSILSNLLLVLGSSLLCGGLANLKREQRYDRKQADVNSLLLLLGLLCHLLPLLFKYALGGGNHSIATSTLQLSRASSIVMLLAYVAYIFFQLKTHRKLFDAQEVDEEEEKAVIGFWSAFTWLVGMTLVISLLSEYVVGTIEAASDSWGISVSFISIILLPIVGNAAEHAGSIIFAYKNKLDISLGVAMGSATQISMFVVPLSVVVAWIMGIRMDLDFSLLETGCLAFTIIITAFTLQDG…
		Glyma.18G063200	MTHHTMEEDLNILEVNTEPCNNNAITSAKIAPPQGKNLSPNVTKKCLFLVTKLRFQMLGNFTTNLREVIFGTKLAVLFPAVPLAVVADFYKLGRPWIFALSLLGLTPLAERVSFLTEQIAYYTGPTVGGLLNATCGNATEMIISLLALHQNKVNVVKFSLLGSIFSNLLLVLGSSLLCGGLANLRKEQRYDRKQADVNSLLLLLGLLCHLLPLLLRYALAGEYPSIATSNLQLSRASSIVMLLAYAGYIFFQLKTHRQLFDAQEEDENEDEEKAVIGFWSAFSWLVGMTLIISLLSEYVVATIEAASDSWGISVSFISIILLPIVGNAAEHAGSIIFAFKNKLDISLGVAMGSATQISMFVVPFSVVVAWIMGIEMDLDFNLLETGCLAFTIIVTAFTL…
		Glyma.02G226500	MHMNTYSEATTSQLPIPPTMDEDLENNTEVCDGNNAMTPMVRKKSELVVVANNNSRLQMLRNFMTNLQEVFFGTKLVVLFPAVPLAVVANFYSFGRPWIFAFSLLGLAPLAERVSFLTEQIAYFTGPTVGGLLNATCGNATEMIIALLALHQNKVHVVKLSLLGSILSNLLLVLGSSLLCGGLANLKREQRYDRKQADVNSLLLLLGLLCHLLPLLFKYALGGGDHSIATSTLQLSRASSVVMLLAYAAYIFFQLKTHRKLFDAQEVDDDEEKAVIGFWSAFTWLVGMTLVISLLSEYVVGTIEAASDSWGISVSFISIILLPIVGNAAEHAGSIIFAYKNKLDISLGVAMGSATQISMFVVPLSVVVAWIMGIRMDLDFSLLETGCLAFTIIITAFTL…
		Glyma.15G001600	MGGSVVEDNHDLDHDLDLDDTPLASASSKSHQQFHSFDFEDTSVLDLRRSSIFNITRMSRSIYFVLIKAKINLLLPFGPFAILLHYVTGHHGWVFFFTLLGITPSAERLGYATEQLAFYTGPTVGGLLNATFGNATEMIISIYALKSNMIRVVQQSLLGSILSNMLLVLGCAFFTGGLAHYKKVQVFDKAAAVVNSGLLLMAVMGILFPAVLYFTHSEVHQGKSVLSLSRFSSCIMLLAYASYLFFQLRSQQNVYSPVGEGGENGENSDVEEDLELTQWEAIIWLAILTAWVSILSGYLVDAIQGASESLNMSVAFISVILLPIVGNAAEHASAIMFAVKDKLDITIGVAIGSSTQISMFVIPFCVVVGWCMGKEMDLNFQLFETATLFITVLVVAFMM…
		Glyma.08G336900	MSFSIVIHNMGSWVNEPQLYYKGGEVHVIHGLDVSKWSYFEAMRVLTELGYKGDGDMKMWWKGKGTDFDSLRDFVLDQDAMDLANYALTHNCEVEIYVQHGVGVLVENDSICKMIVNGEQCHNGSLEQCGNVQESGNLNQLGNVKQSGNVDQSSGGEDLEKSNFNASAEERDLGMEDGFDLPEVGHVKATLNKKVDKMKNKVEGVTRGYGTRQRKNKDIARRDNDHKVNVPDDADSLYKMESSYYSDELDSDIGQDDDIESHATKHVTFKKEDMRNFIKQSLLLSEYSIQIGSHNERPMHKSDDEVSFGSEIINFNQPESIDLLEIHGSHYGESRTVHHETMAGMIYRSIRVVLLSSKLNLLMPFGPLAILVQILTGHHGWIFGLSLLGIMPMAERLDY…
		Glyma.08G337000	MGSPNGRAMYRTDDEVPFDSEINFHPSESSLMDVHGSHSGESRTVHHETLAGMIYRSIQVVVFSNKLNLLMPFGPLAILVQKLTGHLGWVFGLSLLGIMPLAERLGYATEQLAFYTGDTVGGLLNATFGNATELIISIYALKSGMTRVVQLSLLGSILSNMLLVLGCAFLCGGIVNHEKEQVFNKAAASVNSGLLLMAVMGILFPAVLHYTHTEVHVGKSELSLSRFSSCIMLVAYVAYLFFQLKSQRNLYVSVNEDEGQNGNNSNDDESSDISKWETIIWLSVMTAWISILSEYLVGAIEGASTAWEIPVAFISVILLPLVGNAAEHASAIMFAMKDKLDISLGVAIGSSTQISMFVIPFCVVIGWITGHPMDLNFQLFETAVLFLTVIVVAFMLQEG…
		Glyma.13G372100	MMGSVLEDKIDRHSFHDHHDADDTPLASSSSKVLQQLHSFDFEDTSVVDLRSSSIFNTTRISRSIYVVLIKAKINLLLPFGPLAILLHYLTGHHGWVFFFTLLGITPLAERLGYATEQLAFYTGPTVGGLLNATFGNATEMIISIYALESNMIRVVQQSLLGSILSNMLLVLGCAFFTGGIVHYKKVQVFDKAAAVVNSGLLLMAVMGILFPAVLYFTHSEVHQGKSVLSLSRFSSCIMLLAYASYLFFQLRSQQNVYSPVDEEGDNGENSDEEEEHELTQWEAIIWLAILTAWVSILSGYLVDAIQGASESLNMSVAFISVILLPIVGNAAEHASAIMFAVKDKLDITIGVAIGSSTQISMFVIPFCVVVGWCMGKEMDLNFQLFETATLFITVLVVA…
		Glyma.03G058300	MASRNHEVSMVKENGGGGNNLKGLSKEMRHGRTAHNMSSSSLRKKSDLTLVSKVCSGHVRNVLVNLQEVILGTKLSILFPAIPLAIVAEGYGFGRSWVFVLSLLGLTPLAERVSFLTEQVAFYTGPAVGALLNATCGNATELIIAIFALSHNKIALVKYSLLGSIISNLLLVLGTSLFIGGLANLSQEQKYDRKQADMNLLMLFVALLCHLLPLLFHYVGASAADTGDSSLQLSRAASIVMVIAYCAYLVFQLWTHRQLFEAQNEDDEEGGSDSEAVIGFWSGFTWLVGMTMTIALLSEYVVQTIEDASDSWGLSVSFLSIILLPIFGNATEHAAAIIFGFKNKLDISLGVSLGSSTQISMFVVPLCVIVAWIMGIKMDLNFNLLETASLSLAITITAF…
		Glyma.07G149600	MGSHQQEPWLLENGKPRVLTKETRHGRSAHRMSSTSLRKKSSRTLVSKVPCATLRNLLSNLQEVILGTKLSILIPAIPAAIVAECFGFGRPWIFILSLLGLTPLAERVSFITEQVAFYTGPTVGGLLNATCGNVTELIIAIFALSSNKIAVVKYSLLGSILSNLLLVLGTSLLCGGIANVGVEQKYDRRQADVNSLMLLLGLLCYLLPMLFKYSGASAALTVDPSLHLSRASSIVMLIAYVVYIVFQLWTHRELFEEEDDGKDGEDGSEEQAVIGLWSGIAWLVGMTVFIAVLSEYVVDTIEDASDSWGLSVSFLSIILLPIVGNAAEHAGAIIFAFKNKLDISLGVALGSATQIAMFVVPLCVIVAWIMGINMDMNFNLLETGSLALAIIVTGFTLQD…
		Glyma.03G058500	MGSRNHEVSMLMENGGGGNIVKGLSKEMRHGRTAHNMSSSSLHKKSDLTLVSKVHSIPLRNVLVNLQEVVLGTKLSILFPAIPLAVVAQCYGFGRPWIFALSLLGLTPLAERVSFLTEQLAYYTGPTVGGLLNATCGNATELIIAIFALSNNKIHVVKYSLLGSIISNLLLVLGTSLFCGGIANIRKEQKYDRRQADINLLMLFVALLCHLLPVLFHYVGASAADTAESSLQLSRAASIVMVIAYCAYLVFQLWTHRQLFEAQDEVDEEGGNESEEAVIGFWSAFAWLVGMTVIIALLSEYVVQTIEDASDSWGLSVSFLSIILLPIVGNAAEHAGAIIFAFKNKLDISLGVSLGSATQISMFVVPLCVIVAWIMGIKMDLNFNILETGSFAVAITITA…
		Glyma.18G200500	MGSHQQEPWLLENGKPRVLTKENRHGRSAHSMSSTSLRKKSSRTLVSKLPCATLRSILLNLQEVILGTKLSILIPAIPAAIIAECYGFGRPWIFILSLLGLTPLAERVSFITEQVAFYTGPTVGGLLNATCGNVTELIIAIFALSSNKIAVVKYSLLGSILSNLLLVLGTSLLCGGIANLKVEQKYDRRQADVNSLMLLLGLLCYLLPMLFKYSGASAALTVDPSLHLSRASSIVMLIAYVVYIVFQLWTHRQLFEAEDEGEDGEDGEEEQAVIGLWSGIAWLVGMTVFIAVLSEYVVDTIEDASDSWGLSVSFLSIILLPIVGNAAEHAGAIIFAFKNKLDISLGVALGSATQIAMFVVPLCVIVAWIMGIDMDLNFNLLETGSLALAIIVTGFTLQD…
		Glyma.01G122800	MGSGNQEVSMLVENGGGGNNNVKGLLSKEMRHGRTAHNMSSSSLRKKSDLTLLSKVHSDTLKNLLVNLQEVILGTKLSIIFPAIPLAIVAQSYGFGRPWIFALSLLGLTPLAERVSFLTEQLAYYTGPTVGGLLNATCGNATELIIAIFALSNNKIAVVKYSLLGSIISNLLLVLGTSLFCCGIANIRKEQKYDRRQADINLLMLFVALLSHLLPVLFHYVGASAADTVESSLQLSRVASIVMVTAYCAYLVFQLWTHRQLFEAQDEADEEGGNDSEEAVIGFWSAFAWLVGMTVIIALLSEYVVHTIEDASDSWGLSVSFLSIILLPIVGNAAEHAGAIIFAFKNKLDISLGVSLGSATQISMFVVPLCVIVAWILGIKMDLNFNILETGSLAVAITI…
Hordeum vulgare		HORVU3Hr1G049060	MDSHSAVTMEAGAPTRKESGRLPARYGGNAHGHSGLARTAHGMSSSSLRKKSDATLVRKVPVASLRPVLANLQEILLGTKLAVLFVAVPLAVVAQCFHFGQVWVFALSLIGLIPLAERVSFLTEQIALYTGPTIGGLLNATCGNATELIIAMFALVQGKIEVVKCSLLGSVLSNLLLVLGTSLFCGGIKNLGANQPYDRKQADVSTGLLTLGVLCQSLPLLLRYAVSSGEHAVATDTTVLELSRACSFIMLLAYVAYLFFQLKTHRQLFEPQEIEGGDEEEEEAVLGFGSALFWLILMTIIIAVLSEYVVGTIEPTSQSWGLSVSFISIILLPIVGNAAEHAGAVIFALKNKLDITLGVALGSATQISMFVVPLSVLVAWIMGIQMDLDFKLLETGSLF…
		HORVU2Hr1G102840	MDSTAAAAAAAEPLLEAGGKEMRQLGRTAHNMSSSSLRKKSDTSLVRKVPCAALRGFLSTLQEVLCGTKLFVLFPAVLLAVVARYMRFGQVWLFVLSLIGLIPLAERLSFLTEQIAFYTGPTVGGLLNATFGNVTEVIIALFALREGKITVVKCSLLGSILSNLLLVLGTSLFFGGLANLGVEQPYDRKQADVSTGLLILGVLCQSLPLMLRYAVSAGEHAVNSDDSALVLSRACSVLMILAYGAYLYFQLKTHRQLFEPQEIEDDSDDLVSEDEAVLGFTSAMVWLAVMTVITALLSEYVVSTIEAASESWELSVSFISIILIPIVGNAAEHAGAIIFAFKNKLDITLGVSLGSATQISMFVVPLSVLVAWVMGVPMDLDFNLLETGSLFLAILVTSF…
		HORVU4Hr1G037210	MMGAADKAELGFEEDDDMVAGTAPPAMKMQSLDFEHIGSLAAVAESLSPRSKWRMALRSIRIVIFHAKINVLLPFGPLAITLHYLSGNHQGWVFLFSLVGITPLAERLGYATEQLACYTGPTIGGLLNATFGNATEMIISIYALKNGMIRVVQQSLLGSILSNMLLVLGCAFFAGGLAHPNRDQVFNKASAVVNSGLLLMAVLGLMFPAVLHFTHSEAHYGKSEVSLSRFSSCIMLVAYASYLFFQLKSQRSLYSPIGEEESTEDEEDEKEITQGEAISWLFVLTIWISILSGYLVDAIQGASESLNMPLAFISVILLPIVGNAAEHASAIMFAMRNKLDITLGVAIGSSTQISMFVIPFCVVIGWMMGEEMDLNFQLFETATLFITVLVVAFMLQEGT…
		HORVU2Hr1G112420	MLGITPLAERLGYATEQLAVYTGPTLGGLLNATFGNATEMIIAIYALKNGMIRVVQQSLLGSILSNMLLVVGCAFFAGGIIHRNKDQVFSKATAVVNSGLLLMAVMGLMFPAVLHFTHSEIQQGASELALSRFSSGIMLVAYASYLYFQLSSRNSSYSQIGSEEVPNEDATEEDEEVEISMWEAIAWLAVLTIWISVLSEYLVNAIEGASDSLNLPVAFISVILLPIVGNAAEHASAIMFAMKDKLDITIGVAIGSSTQISMFVIPFCVVVGWMMGQKMDLNFQLFETATLFITVLVVAFMLQDGVANYLKGLMLVLCYLIVAASFFVHVDPQASDDD*
		HORVU6Hr1G019470	MTSTAASGSDSRRLLPGRQNSHQMDRINGNGQKSATQAPTLSDGADEFEDDILIASEALSRRTGGFERNAGPGNWGMFGSLKVVVLKSKLNLLIPCGFVAITVKYMTGNNGWVFPLTLLGIIPLAERLGFATEQLAFFTGPTVGGLLNATFGNATELIISIHALRSGKLRVVQQSLLGSILSNLLLVLGCAFFSGGVTCGKTEQNFSKSEAVVSSGLLLMAVLGLLPPTVLHYTHSEVHSGKSGLALSRFSSCVMLVAYACYIYFELSTSRRREQSNEGRCENVGDADNNEAPDISKWEAISWLAILTIWISVLSDYLVNAIDGASQAWNIPVAFISVILLPIVGNAAEHASAVMFAMKDKLDLSLGVAIGSSTQMSMFGIPFCVVIGWMMGQPMDLNF…
Solanum tuberosum		Soltu.DM.03G037570	MGSAGEKLDLELDEEIPFSSSQGTIKIDSLHYEAPHIASPRSYRSTRVLRKMYQISLLRSIYIVIIKAKINVLLPFGPLAILLHNLTGKHTWVFFFSLLGITPLAERLGYVTEQLAFYTGPTVGGLLNATFGNATEMIISLYALNNGMMRVVKQSLLGSILSNMLLVLGCAFFSGGIIHHQKVQVFNKAAAIVNSGLLLMAVMGLLFPAVLHFTHTELHFGKSQLALSRFSSCIMLVAYASYLFFQLKIQPNLYSSVSEDEEHNSADSEEEEAPEITQWEAIGWLAVLTIWISVLSGYLVDAIEGASDSLNMPMSFISVILLPIVGNAAEHASAIMFAMKDKLDITLGVAIGSSTQISMFVIPFCVVVGWFMGKPMDLNFQLFETATLFITVLVVAFML…
		Soltu.DM.07G022310	MAKDSQFSGGKSHLEMGSLEGRAVLQLEDENLVDSKHNDRRTSSMDATPQISVFDTDTDGVSCKCMWNSILRQMHIVLFSKKLNLLIPCGPLAMLVDTLTDHHGWIFFLSLLGIIPLAERLGWATEQLAFYTGPTVGGLLNATFGNATELIISMYALRRGMIRVVQQSLLGSILSNTLLVLGCAFFAGGIVHSTKDQLFDKGNAVMNSGLLLMAVMGLLFPAVLHFTHTELHFGKSELALSRFSSCVMLVAYGAYLFYQLTSQNSLYMPLAEEEGENDESLEEEEAPEISKWGSIIWLSILTLWIAVLSEYLVNAIEGASVAMSIPVAFISVILLPIVGNAAEHAGAVMFAVKDKLDISLGVAIGSSTQIAMFGIPFCVVVGWIMGRPMDLNFQLFETA…
		Soltu.DM.09G008230	MASSSPAAETWLLENGHIKPLSKEMRHGHGRSHGRTAHNVSSSSLRKKSDLTLVRKVPCAIVRDVLANVQEVILGTKLFVLFIAIPIAIVAHYKNFGRSWVFGLSLLGLTPLAERVSFLTEQIAFFTGPTVGGLLNATCGNATELIIAIFALIQHKVDVVKYSLLGSILSNLLLVLGTSLFCGGIANISKEQKYDRKQADVNSLLLLLGLLCHVLPLMFRYAGVGESAAITAQATLNLSRVSCIVMLLAYFGYLVFQLWTHRQLFDAQAEDNEGDDNEDEEAVLGFWSAFAWLVGMTILIALLSEYVVGTIEAASDSWGISVSFISVILLPIVGNAAEHAGAIIFAFKNKLDISLGVALGSATQIAMFVVPLCVIVSWIIGVRMDLDFSLLETSSLALA…
		Soltu.DM.12G028790	MGSSEQRAVLQLEDENLVRLEHFDRKASSLGTAPQRSSYDLEADDDSHKSILYSIRRNIKIFFFSNKLNILVPCGPLAILVDELTDQHGWTFILSLLGIIPLAERLGWATEQLAFFTGPTVGGLLNATFGNATELIISMYALKSGMIRVVQQSLLGSILSNTLLVLGCAFFGGGVVHSNKEQLFDKGTAGMNSGLLLMAVMCLLFPAVLHVTHTEVHFGKSELALSRFSSCIMLIAYGAYLFFQLTNQKNLYMPMAEEEDHIDGSADDEETPEISKWWSILWLSVMTLWIAVLSEYLVNTIEGASVEMNIPVAFISVIVLPIVGNAAEHAGAVMFACKDKLVHSSPFFLTKANDLQSPSLIYVVSVQDISLGVAIGSSTQIAMFGIPFCVVVGWIIGSP…
		Soltu.DM.06G003170	MGSLRDLENNVGEELERKNDEEIIMKKKKNAQIFRILLVNFQEVILGTKLCLLLPAIPLAILAQYYHFARPWIFAFSLLGLAPLAERVSFLTEQIAHFTGPTVGGLLNATCGNATEMIIGLFALYQRKIHVLKYSLLGSILSNLLLVLGSSLFCGGLANIKKEQRFDRKQADVNSLLLLLGLLCHMLPLMYRLALGPSINNINNNVATSILGLSRVSSIGMLIAYAAYLFFQLKTHRQFFESPEEEEEENKVSEDEEAVIGFWSSFAWLIGMTITIALLSEYVVGTIEAASDSWGISVSFISLIVLPIVGNAAEHAGSIIFALKNKLDISLGVALGSASQISMFVVPLCVIMGWIIGVDMDLDFSILETGSLAFSIILIAFTLQDGTSHYMKGVILCLA…
		Soltu.DM.12G008650	MGSVGDKLDLESDEEIPFSSSHATNKTESLQFESAHMASPRSFYLSRVLRKMHQISYFRSIYIVMLKAKINVLLPFGPLAILLHYLTKKHELVFFFSLVGITPLAERLGYATVQLAFYTGPTVGGLLNATFNATEIIVSLYSLNNGMMRVVKQSLLGSILSNMLLVLGCAFFCGGIVHQKVQVFSKATALVNSGLLLMAVMGLLFPAVLHFTHTEVHFGKSELALSRFSSCIMLVAYASYLFFQLKSQPNQYNSIDEDRENNAENSDEEEAPEITQWEAIGWLAILTVWISVLSGYLVDAIEGASDSMNMPVSFISGILLPIVGNAAEHASAITFAMKDNLDITLGVAIGSSTRISMFVIPFCVVVGWFMGKPMDLNFQLFETATLFITVLVVAFMLQE…
Solanum lycopersicum		Solyc03G003573	MGSAGDKLDLQLDEEIPFSSSQGTIKIDSLYYEAPHIASCRSTRVLTKMYQISLLRSIYIVIIKAKINLLLPFGPLAILLHYLTGKHTWVFFFSLLGITPLAERLGYATEQLAFYTGPTVGGLLNATFGNATEMIISLYALNNGMMRVVKQSLLGSILSNMLLVLGCAFFSGGIIHQQKVQVFNKATAIVNSGLLLMAVMGLLFPAVLHFTHTELHFGKSQLALSRFSSCIMLVAYASYLFFQLKSQPNLYSSMSEDEEHNSADPEEEEAPEITQWEAIGWLAVLTIWISVLSGYLVDAIEGASDSLNMPMSFISVILLPIVGNAAEHASAIMFAMKDKLDITLGVAIGSSTQISMFVIPFCVVVGWFMGKPMDLNFQLFETATLFITVLVVAFMLQEG…
		Solyc07G002308	MARDSQFSGGKSHLEMGSLEGRAVLQLEDETLADSKHNDRRTSSMDAAPQISVFDTDTDDVSCKCTWKSILRQIHIVLFSKKLNLLIPCGPLAMLVDMLTDHHGWIFFLSLLGIIPLAERLGWATEQLAFYTGPTVGGLLNATFGNATELIISMYALRRGMIRVVQQSLLGSILSNTLLVLGCAFFAGGIAHSTKDQLFDKGNAVMNSGLLLMAVMGLLFPAVLHFTHTELHFGKSELALSRFSSCVMLVAYGAYLFYQLTSQNSFYMPLAEEEGENDESLEEEEAPEISKWGSIIWLSILTLWIAVLSEYLVNAIEGASVAMSIPVAFISVILLPIVGNAAEHAGAVMFAVKDKLDISLGVAIGSSTQIAMFGIPFCVVVGWIMGRPMDLNFQLFETA…
		Solyc12G000517	MGSSDERAVLQLEDENLVRLEHFDRKASSLGTVPQRSSYDLEADDDSHKTILVDELTDQHGWTFILSLLGIIPLAERLGWAKQLAFFTGPTVGGLLNATFGNATELIISMYALKSGMIRVVQQSLLGSILSNTLLVLGCAFFGGGIVHSNKEQLFDKGTAGMNSGLLLMAVMCLLFPAVLHVTHTEVHFGKSELALSRFSSCIMLIAYGAYLLFQLTNQKNLYMPMAEEEDHIDGSADDEETPEISKWWSILWLSVMTLWIAVLSEYLVNTVEGASVAMNIPVAFISVVVLPIVGNAAEHAGAVMFACKDKLDISLGVAIGSSTQIAMFGIPFCVVVGWIIGSPMNLDFQMFETATLFMTVLVVAFMLQDGTSNYFKGLMLLFCYLIVAASFFVHIDPE…
		Solyc09G000025	MASSSPAAETWLLENGNIKPLSKEMRHGHGRSHGRTAHNVSSSSLRKKSDLTLVRKVPCAIVRDVLANIQEVILGTKLFVLFIAIPIAIIAHYKNFGRSWVFGLSLLGLTPLAERVSFLTEQIAFFTGPTVGGLLNATCGNATELIIAIFALIEHKVDVVKYSLLGSILSNLLLVLGTSLFCGGIANISKEQKYDRKQADVNSLLLLLGLLCHVLPLMFRYAGVGESAAITAQATLNLSRVSCIVMLLAYFGYLVFQLWTHRQLFDAQAEENEGDDIEDEEAVLSFWSAFAWLVGMTILIALLSEYVVGTIEAASNSWGISVSFISVILLPIVGNAAEHAGAIIFAFKNKLDISLGVALGSATQIAMFVVPLCVIVSWIIGVRMDLDFSLLETGSLALA…
		Solyc12G002162	MGSVGDKLDIESDEEISFSSSHATNKIESLHFESAHMASPRSFYSSRVLRKVHQISYFRSVYFVILKAKINVLLPFGPLAILLHYLTKKHEWVFFFSLVGITPLAERLGYATEQLAFYTGPTVGGLLNATFGNATEMIISLYALNNGMMRVVKQSLLGSILSNMLLVLGCAFFCGGIVHQQKVQVFSKATALVNSGLLLMAVMGLLFPAVLHFTHTEVHFGKSELALSRFSSCIMLVAYASYLFFQLKSQPNLYSSIDEDRENNAENSDEEEAPEITQWEAIGWLAILTVWISVLSGYLVDAIEGASDSMNMPVSFISVILLPIVGNAAEHASAIMFAMKDKLDITLGVAIGSSTQISMFVIPFCVVVGWFMGKPMDLNFQLFETATLFITVLVVAFML…
		Solyc06G000105	MGSLRDLEHNVGEELDRKNDEEIIMKKKKNAQLFRILLVNIQEVILGTKLCLLLPAIPLAILAQYYHFARPWIFAFSLLGLAPLAERVSFLTEQIAHFTGPTVGGLLNATCGNATEMIIGLFALYQRKIHVLKYSLLGSILSNLLLVLGSSLFCGGLANIKKEQTFDRKQADVNSLLLLLGLLCHMLPLMYRLALGPSINNNVATSILGLSRVSSIGMLIAYAAYLFFQLKTHRQFFESSEEEEEENKVSEDEEAVIGFWSSFAWLIGMTITIALLSEYVVGTIEAASDSWGISVSFISLILLPIVGNAAEHAGSIIFALKNKLDISLGVALGSASQISMFVVPLCVIMGWIIGVDMDLDFSILETGSLAFSIILIAFTLQDGTSHYMKGIILCLAYCV…
Saccharomyces cerevisiae		YDL128w	MDATTPLLTVANSHPARNPKHTAWRAAVYDLQYILKASPLNFLLVFVPLGLIWGHFQLSHTLTFLFNFLAIIPLAAILANATEELADKAGNTIGGLLNATFGNAVELIVSIIALKKGQVRIVQASMLGSLLSNLLLVLGLCFIFGGYNRVQQTFNQTAAQTMSSLLAIACASLLIPAAFRATLPHGKEDHFIDGKILELSRGTSIVILIVYVLFLYFQLGSHHALFEQQEEETDEVMSTISRNPHHSLSVKSSLVILLGTTVIISFCADFLVGTIDNVVESTGLSKTFIGLIVIPIVGNAAEHVTSVLVAMKDKMDLALGVAIGSSLQVALFVTPFMVLVGWMIDVPMTLNFSTFETATLFIAVFLSNYLILDGESNWLEGVMSLAMYILIAMAFFYYP…
		YNL321w	MAKNNHISASGNSTSGDHRLKEEVLTPTTSASTPHRIFSVDDDPKEIQNDIRYLEGLHEGLKFALHANKSKRSVSSQSPIVHSSNNTLHHHEHQQHLPPTLESLSSKSHSVPDLNTATPSSPKRMHSSIRELPHDDNDDEDANDDSRFIIHDSHGHDLLIDEINCQSPSHLENNDQASNASSTESFTLRERQDAINETHPFGIRIWKPALYKKHRSVQRTAAQDIHETQLKTITWEVTCSNVLWFILFGFPIAILFYSAAIVVFLLGGGGLVTNSAKEYSKCLYKLANYFLWPFGKMVYLLQDEQYLQEDKDEGISMQQFYNWVTSYSNRLVFHQSQAKFQQREDHPAPATESSSLMPPANTTATPLNSNHPSYNSIRHEIPHAAAQRRYFGRGKWSWG…
Synechococcus sp.		YP_377529	MINVFWHSLMASGRWKLIPALIMFGLTQLASMQGWPTLSCFILSAIGIIPIALLLSDATEEISEHSGPTIGAICTAVFGNCAEFIIALSALRLGLIDVVKASLTGAILSDLLLVTGLAMLVGGLRYSEQSFQATMARTNGAAMTLAVMAMALPASLISTSGIDDPVAIHGLSITVAVVLIVIYFLTLIFSLATHSHLFDPLHVEGDGLSLAAESTASVRLMPWIVQLILSTAFLAYQSESFVHFLEPATKQLGFSALFTGIIIIPIIGGFSEYIPAVKGALRNRMDLPISLAMGSSLLVALLIAPALIIIGSLIGQPMDLDFTGFEVIALFFSVIIVNFVNMDAKSNWLEGVLLLGMFAIFGAAFFYYPT
Escherichia coli		AAA20200	MSNAQEAVKTRHKETSLIFPVLALVVLFLWGSSQTLPVVIAINLLALIGILSSAFSVVRHADVLAHRLGEPYGSLILSLSVVILEVSLISALMATGDAAPTLMRDTLYSIIMIVTGGLVGFSLLLGGRKFATQYMNLFGIKQYLIALFPLAIIVLVFPMALPAANFSTGQALLVALISAAMYGVFLLIQTKTHQSLFVYEHEDDSDDDDPHHGKPSAHSSLWHAIWLIIHLIAVIAVTKMNASSLETLLDSMNAPVAFTGFLVALLILSPEGLGALKAVLNNQVQRAMNLFFGSVLATISLTVPVVTLIAFMTGNELQFALGAPEMVVMVASLVLCHISFSTGRTNVLNGAAHLALFAAYLMTIFA
