# Supplementary material for: Functional differentiation and genetic diversity of rice cation exchanger (CAX) genes and their potential use in rice improvement
Source: Sci Rep. 2024 Apr 15;14:8642. doi: 10.1038/s41598-024-58224-2 (PMC11018787; doi:10.1038/s41598-024-58224-2)
Supplement: Supplementary file 4 — Supplementary Information 4. [file 41598_2024_58224_MOESM4_ESM.xlsx]

## Sheet: Sheet1
Table S2 Domain data of CAX genes in rice, Arabidopsis, bacteria and yeast.
Gene ID	Pfam	Position(Independent E-value)	Description
AtCAX1	Na_Ca_ex	96..257(1.5e-20)	PF01699, Sodium/calcium exchanger protein
		288..431(3e-18)
AtCAX1	Glyco_hydro_59	286..326(0.29)	PF02057, Glycosyl hydrolase family 59
AtCAX2	Na_Ca_ex	99..254(1e-21)	PF01699, Sodium/calcium exchanger protein
		289..430(4.7e-22)
AtCAX2	FA_desaturase	281..340(0.0049)	PF00487, Fatty acid desaturase
AtCAX3	Na_Ca_ex	97..257(1.3e-20)	PF01699, Sodium/calcium exchanger protein
		290..433(7.8e-22)
AtCAX4	Na_Ca_ex	97..254(2.2e-18)	PF01699, Sodium/calcium exchanger protein
		292..435(5.7e-21)
AtCAX5	Na_Ca_ex	99..254(8.1e-22)	PF01699, Sodium/calcium exchanger protein
		289..430(5.8e-22)
AtCAX5	FA_desaturase	228..340(0.03)	PF00487, Fatty acid desaturase
AtCAX6	Na_Ca_ex	110..265(1.9e-21)	PF01699, Sodium/calcium exchanger protein
		297..439(7.4e-21)
AtCAX6	FA_desaturase	245..348(0.011)	PF00487, Fatty acid desaturase
OsCAX1a	Na_Ca_ex	87..249(8.7e-20)	PF01699, Sodium/calcium exchanger protein
		280..418(1.2e-19)
OsCAX1b	Na_Ca_ex	95..255(2.7e-20)	PF01699, Sodium/calcium exchanger protein
		290..433(2.2e-17)
OsCAX1c	Na_Ca_ex	102..260(1.3e-18)	PF01699, Sodium/calcium exchanger protein
		294..437(1.5e-18)
OsCAX1c	DUF5698	287..314(0.13)	PF18955, Domain of unknown function (DUF5698)
OsCAX2	Na_Ca_ex	96..251(1e-21)	PF01699, Sodium/calcium exchanger protein
		283..425(1.1e-24)
OsCAX3	Na_Ca_ex	75..230(8.5e-21)	PF01699, Sodium/calcium exchanger protein
		264..406(2.2e-25)
OsCAX3	FA_desaturase	193..315(0.43)	PF00487, Fatty acid desaturase
OsCAX4	Na_Ca_ex	126..215(9.8e-07)	PF01699, Sodium/calcium exchanger protein
		229..345(5.5e-16)
YDL128W	Na_Ca_ex	61..219(1.1e-25)	PF01699, Sodium/calcium exchanger protein
		253..396(3.9e-29)
YNL321W	Na_Ca_ex	531..705(1.3e-06)	PF01699, Sodium/calcium exchanger protein
		745..901(1.5e-20)
YNL321W	YccF	240..296(1.3e-11)	PF03733, Inner membrane component domain
YNL321W	Na_K-ATPase	386..436(0.0099)	PF00287, Sodium / potassium ATPase beta chain
AAA20200	Na_Ca_ex	40..190(4.9e-17)	PF01699, Sodium/calcium exchanger protein
		223..365(1.2e-08)
YP_377529	Na_Ca_ex	39..191(4.6e-14)	PF01699, Sodium/calcium exchanger protein
		224..365(1.3e-17)
YP_377529	SieB	147..194(0.52)	PF14163, Super-infection exclusion protein B
