# Supplementary material for: Functional differentiation and genetic diversity of rice cation exchanger (CAX) genes and their potential use in rice improvement
Source: Sci Rep. 2024 Apr 15;14:8642. doi: 10.1038/s41598-024-58224-2 (PMC11018787; doi:10.1038/s41598-024-58224-2)
Supplement: Supplementary file 5 — Supplementary Information 5. [file 41598_2024_58224_MOESM5_ESM.xlsx]

## Sheet: Sheet1
Table S3 Statistics of promoter cis-regulatory elements of the CAX gene family in rice (Nipponbare), maize, cotton, and soybeans.
Gene name	Total	cis-regulatory elements
		Light responsive						MYB related		Stress responsive element				Hormone responsive element								Development related element
		AE-box	Box 4	GA-motif	G-box	I-box	MRE	MYB	MYC	ARE	DRE-core	LTR	STRE	ABRE	as-1	CGTCA-motif	ERE	P-box	TCA-element	TGACG-motif	TGA-element	A-box	CAT-box	Circadian	GCN4_motif	RY-element
OsCAX1a	16	1	1		1			1	1	1		1	1	1	1	1	1			1	1	1	1
OsCAX1b	14	1			1			1	1	1			1	1	1	1				1	1	1	1			1
OsCAX1c	13		1					1	1	1			1		1	1	1	1	1	1					1	1
OsCAX2	19		1	1	1	1	1	1	1	1	1	1	1	1	1	1	1			1	1		1	1
OsCAX3	13		1		1			1	1	1			1	1	1	1	1			1	1		1
OsCAX4	12	1	1		1	1		1	1	1		1	1	1			1		1
	Sum	3	5	1	5	2	1	6	6	6	1	3	6	5	5	5	5	1	2	5	4	2	4	1	1	2
Zmays:Zm00001d002022	9	1	1		1			1	1	1	1		1	1
Zmays:Zm00001d009763	11				1			1	1	1			1	1	1	1				1				1		1
Zmays:Zm00001d015225	13				1			1	1	1	1		1	1	1	1			1	1			1		1
Zmays:Zm00001d026479	16	1	1		1		1	1	1	1	1	1	1	1	1	1	1			1			1
Zmays:Zm00001d029432	14				1			1	1	1	1		1	1	1	1		1		1	1	1			1
Zmays:Zm00001d044533	17		1	1	1	1		1	1	1	1	1	1	1	1	1	1			1		1	1
Zmays:Zm00001d047242	14				1			1	1	1	1		1	1	1	1	1		1	1		1	1
	Sum	2	3	1	7	1	1	7	7	7	6	2	7	7	6	6	3	1	2	6	1	3	4	1	2	1
Gh:Gohir.A01G094900	10		1		1		1	1	1	1			1				1		1				1
Gh:Gohir.A01G227501	10		1	1	1			1	1					1	1	1	1			1
Gh:Gohir.A04G002200	11		1		1				1	1			1		1	1	1		1	1				1
Gh:Gohir.A04G090000	13	1	1	1	1			1	1	1		1	1	1			1		1					1
Gh:Gohir.A05G088800	15		1		1			1	1	1		1	1	1	1	1	1		1	1	1				1
Gh:Gohir.A08G002300	13		1		1			1	1	1			1	1	1	1	1	1	1	1
Gh:Gohir.A09G164900	11	1	1	1			1	1	1	1		1	1				1				1
Gh:Gohir.A13G129500	17	1	1		1	1		1	1	1		1	1	1	1	1	1			1	1		1		1
Gh:Gohir.D01G079300	15		1		1		1	1	1	1		1	1		1	1	1		1	1			1			1
Gh:Gohir.D01G217300	9					1		1	1		1		1		1	1	1			1
Gh:Gohir.D04G130100	11		1			1		1	1	1		1	1				1		1		1				1
Gh:Gohir.D05G089800	13		1		1			1	1	1		1		1	1	1	1		1	1	1
Gh:Gohir.D05G387100	11		1		1			1	1	1			1	1			1		1		1				1
Gh:Gohir.D08G013000	14		1		1			1	1	1		1	1	1	1	1	1	1	1	1
Gh:Gohir.D09G160600	7	1			1			1	1	1							1						1
Gh:Gohir.D13G132700	15	1	1		1	1		1	1	1		1	1	1	1	1	1			1	1
	Sum	5	14	3	13	4	3	15	16	14	1	9	13	9	10	10	16	2	10	10	7	0	4	2	4	1
Glyma:Glyma.01G122800	10		1				1	1	1	1		1	1				1	1								1
Glyma:Glyma.02G226500	11		1		1	1	1	1	1	1				1			1				1		1
Glyma:Glyma.03G058300	11	1	1					1	1	1			1	1			1		1		1		1
Glyma:Glyma.03G058500	10	1			1	1		1	1				1	1				1	1					1
Glyma:Glyma.05G102600	13	1	1	1		1		1	1	1		1			1	1	1		1	1
Glyma:Glyma.07G026800	9	1	1		1			1	1	1		1		1				1
Glyma:Glyma.07G149600	11		1					1	1	1			1		1	1	1		1	1					1
Glyma:Glyma.08G336900	11		1	1				1	1	1			1		1	1	1		1	1
Glyma:Glyma.08G337000	11		1					1	1	1			1		1	1	1		1	1	1
Glyma:Glyma.13G372100	10		1		1		1	1	1	1			1	1			1								1
Glyma:Glyma.14G193400	12		1	1	1		1	1	1	1			1	1					1		1			1
Glyma:Glyma.15G001600	15		1		1			1	1	1			1	1	1	1	1		1	1	1	1	1
Glyma:Glyma.18G063200	9		1		1	1		1	1	1			1	1			1
Glyma:Glyma.18G072200	12	1	1		1		1	1	1	1			1	1			1		1						1
Glyma:Glyma.18G200500	8	1	1	1				1	1	1							1	1
	Sum	6	14	4	8	4	5	15	15	14	0	3	11	9	5	5	12	4	9	5	5	1	3	2	3	1
Note: the number "1" indicates the gene has the corresponding cis-regulatory element.
