# Supplementary material for: Functional differentiation and genetic diversity of rice cation exchanger (CAX) genes and their potential use in rice improvement
Source: Sci Rep. 2024 Apr 15;14:8642. doi: 10.1038/s41598-024-58224-2 (PMC11018787; doi:10.1038/s41598-024-58224-2)
Supplement: Supplementary file 6 — Supplementary Information 6. [file 41598_2024_58224_MOESM6_ESM.xlsx]

## Sheet: Sheet1
Table S4 50 high-quality accessions information.
Abbreviation	Variety Name	Country	Region of origin	Group
QJZS	Qingjinzaosheng	Democratic People's Republic of Korea	EAR	GJ
MAEKJO	MAEKJO::IRGC 77666-1	Korea, Republic of	EAR	GJ
QTXT	Qiutianxiaoting	Japan	EAR	GJ
Kosh	Koshinokaori	Japan	EAR	GJ
KY131	Kongyu 131	Japan	EAR	GJ
NIP	Nipponbare	Japan	EAR	GJ
JY85	Jinyuan 85	China	EAS	GJ
ZH11	Zhonghua11	China	EAS	GJ
02428	02428-IL	China	EAS	GJ
DHX2	Daohuaxiang2	China	EAS	GJ
LJ	LIJIAN 942::IRGC 82399-1	China	EAS	GJ
SOM	SOM::IRGC 92221-1	Lao People's Democratic Republic	SEA	GJ
MKBP	MAK BOUAP::IRGC 30106-3	Lao People's Democratic Republic	SEA	GJ
PELA	PLE LIA::IRGC 73562-1	Thailand	SEA	GJ
NamRoo	NAM ROO::IRGC 66996-1	Thailand	SEA	GJ
SBB	SAL BUI BAO	Viet Nam	SEA	GJ
MALAGKIT	MALAGKIT (PINELIPE)::IRGC 67444-1	Philippines	SER	GJ
BUKU	BUKU::IRGC 28683-2	Malaysia	SER	GJ
MR19	MR 19	Malaysia	SER	GJ
SFS	SAHULO FACHE SOYO::IRGC 66630-1	Indonesia	SER	GJ
SHANGYIPA	SHANGYIPA::IRGC 64928-1	Bhutan	SAE	GJ
91-382	91-382::IRGC 63464-1	Bhutan	SAE	GJ
ARC11768	ARC 11768::IRGC 21630-1	India	SAC	GJ
AHKD	American Huangkedao	United States of America	NAM	GJ
Lemont	Lemont	United States of America	NAM	GJ
HHZ	Huanghuazhan	China	EAS	XI
Teqing	Teqing	China	EAS	XI
9311	9311	China	EAS	XI
LSZ	LUO SI ZHAN::IRGC 67211-1	China	EAS	XI
LCH	Lucaihao	China	EAS	XI
R498	Shuhui498	China	EAS	XI
WSSM	Wushansimiao	China	EAS	XI
OM1723	OM1723	Viet Nam	SEA	XI
X21	X 21	Viet Nam	SEA	XI
PNPE	PHAN PHAE::IRGC 29652-2	Lao People's Democratic Republic	SEA	XI
P28	PsBRC28	Philippines	SER-IRRI	XI
P66	PsBRC66	Philippines	SER-IRRI	XI
IR50	IR50	Philippines	SER-IRRI	XI
IR64	IR64	Philippines	SER-IRRI	XI
Chorofa	Chorofa	Philippines	SER-IRRI	XI
PSBRC80	PSBRC 80	Philippines	SER-IRRI	XI
LALKA	LALKA (LAL DHAN)::IRGC 64946-1	Fiji	OCE	XI
Phalguna	Phalguna	India	SAC	XI
CDR22	CDR22	India	SAC	XI
AC13	AC 13 (T 141)::IRGC 5456-1	India	SAC	XI
Budda	Budda	India	SAC	XI
DERAWA	DERAWA::IRGC 64106-1	Nepal	SAC	XI
HHBA	HERATH BANDA::IRGC 67630-1	Sri Lanka	IOC	XI
IPSM	IH PEN SHIM MING::IRGC 26067-1	Brazil	SAM	XI
Kahamu	Kahamu	Romania	EUR	XI
