# Supplementary material for: Functional differentiation and genetic diversity of rice cation exchanger (CAX) genes and their potential use in rice improvement
Source: Sci Rep. 2024 Apr 15;14:8642. doi: 10.1038/s41598-024-58224-2 (PMC11018787; doi:10.1038/s41598-024-58224-2)
Supplement: Supplementary file 7 — Supplementary Information 7. [file 41598_2024_58224_MOESM7_ESM.xlsx]

## Sheet: Sheet2
Table S5 Expression profiles of the OsCAX gene family.
a. Expression profiles of the OsCAX genes in different plant tissues ands developmental stages in Nipponbare and R498.
Gene name	Gene ID	Variety	log2 of FPKM
			Seedling															Tillering		Booting		Heading		Flowering	Filling
			Root					Root tips		Shoot					Stem	Leaf		Leaf	Sheath	Panicle	Spike	Leaf	Panicle	Panicle	Panicle
			0d	7d	14d	20d	22d	14d	20d	0d	7d	14d	22d	4-leaf	3-leaf	7d	14d
OsCAX1a	Os01g0557500	Nipponbare	4.66448	6.09381	5.07938	4.50779	5.59872	4.09001	4.65134	6.23611	6.47346	6.60125	6.53962	5.30012	4.40395	6.08087	6.50906	5.48059	4.44559	5.56955	7.80019	8.46115	6.97085	7.80768	4.73064
OsCAX1b	Os05g0594200		2.62059	2.28096	1.83592	2.02503	2.37573	3.16511	2.81147	1.95233	2.07724	2.74416	1.7137	0.464668	1.83592	-0.888969	3.38267	1.81967	0.275007	-1.21759	-4.05889	-2.8365	-1.51457	-0.556393	-5
OsCAX1c	Os02g0314300		-0.643856	1.1635	0.0703893	0.903038	-0.643856	-5	-5	2.96717	-0.136062	-0.862496	2.73335	2.26903	-1	2.85997	1.51602	5.54998	-1.55639	-4.32193	0.0426443	4.62176	-0.184425	-0.358454	-2.05889
OsCAX2	Os03g0397400		4.26153	4.50271	4.44427	4.65821	4.3505	5.57137	5.50621	2.20477	1.91456	3.29572	2.27501	0.275007	2.17313	1.11103	1.9855	3.70044	1.41143	2.20789	2.51349	2.31904	2.27501	2.85	0.695994
OsCAX3	Os04g0653200		4.64097	4.51665	3.37434	3.64847	4.75489	3.25248	3.35896	3.83794	3.47897	3.46336	3.86888	3.2032	3.99095	1.79077	3.31904	4.88313	3.92979	3.39917	3.36597	2.98732	3.56438	3.60526	3.03738
OsCAX4	Os02g0138900		-0.184425	0.863938	-5	-5	-0.415037	-5	1.81147	-2.25154	-2.12029	-1.51457	-2.12029	-1.73697	-0.514573	-2.12029	-4.32193	1.54597	-1.78588	0.641546	3.17153	-2.12029	3.7366	2.26903	1.86394
OsCAX1a	Os01g0557500	R498	4.2	5.7	5	4.1	5	4.4	4.1	6.2	6.4	7.1	6.5	5.3	0.5	3.5	6.4	4.6	0.5	0.1	3.1	9.4	1.6	0.3	0.3
OsCAX1b	Os05g0594200		2.68482	2.32769	1.9486	2.22342	2.4489	3.10601	2.75275	2.02857	2.17632	2.79701	1.80735	0.464668	1.88753	-0.168123	3.46728	1.81147	0.422233	-1.2863	-3.32193	-2.47393	-1.35845	-0.395929	-4
OsCAX1c	Os02g0314300		-0.810966	1.38957	0.286881	1.35614	-0.621488	-4	-4	3.24489	-0.286304	-0.556393	2.94486	2.35614	-1.39593	1.55582	1.72683	5.70016	-1.68966	-3.47393	0.201634	4.81147	0.201634	-0.494109	-2.12029
OsCAX2	Os03g0397400		4.38888	4.29205	4.79181	4.94907	4.43363	5.66078	5.6879	2.38405	1.75275	2.26303	2.26903	0.604071	2.03914	0.516015	1.96717	3.72028	1.37295	2.35614	2.54844	1.70929	2.25701	2.35896	1.12433
OsCAX3	Os04g0653200		4.67864	4.82426	3.46989	4.31976	4.853	3.12763	3.40599	3.92029	3.9982	3.29131	4.02237	3.5373	3.9782	1.68257	3.61235	4.83542	4.17153	3.73769	3.55336	3.41007	3.80323	3.87184	2.96532
OsCAX4	Os02g0138900		0.0426443	1.1635	2.38405	-4	-0.104697	-4	0.238787	-1.4344	-1.8365	-1.88897	-1.8365	-1.8365	-0.599462	-3.47393	-3.64386	1.59455	-1.12029	1.33342	3.44626	-2.05889	4.04439	2.80941	2.0072
b. Expression profiles of the OsCAX genes in different plant tissues ands developmental stages in IR64.
Gene name	Gene ID	Variety	log2 of FPKM
			Seedling			Booting		Tillering
			Root	Shoot	Leaf	Leaf	Root	PEL	Root	leaf
OsCAX1a	Os01g0557500	IR64	4.47249	5.17393	5.65535	-1.11132	/	-2.81439	/	-1.10442
OsCAX1b	Os05g0594200		2.72247	1.26303	2.03562	-1.37272	/	/	/	1.01415
OsCAX1c	Os02g0314300		1.58496	2.23266	5.04002	-1.72101	/	-4.07102	/	/
OsCAX2	Os03g0397400		4.6837	3.53605	2.45943	/	/	1.56553	/	1.18535
OsCAX3	Os04g0653200		5.01346	4.81762	4.47897	/	/	/	/	/
OsCAX4	Os02g0138900		1.926	-1	-0.736966	1.57961	2.30604	1.78894	2.18341	2.36471
c. Expression profiles of the OsCAX genes under different abiotic stresses in Nipponbare.
Gene name	Gene ID	Tissue	log2 of FPKM
			Salt					Drought						Pi				Cd					Submergence							Cold
			0h	1h	3h	6h	12h	0h	1h	3h	6h	12h	1d	0h	1d	5d	10d	0h	1h	12h	1d	5d	0h	1h	3h	6h	12h	1d	3d	0h	1h	3h	6h	12h	1d
OsCAX1a	Os01g0557500	Shoot	10.5083	9.16649	9.09006	9.32182	8.49249	10.4801	10.3129	9.97105	8.05767	7.78129	8.38431	8.72578	9.51607	9.539	9.10554	8.40369	7.12763	9.84243	10.9192	8.71022	10.5083	7.49362	7.35931	8.19333	7.86363	8.78839	8.22304	10.5083	10.0682	9.6614	10.1816	9.89918	10.6473
OsCAX1b	Os05g0594200		6.2294	5.04221	5.42995	5.75061	5.35966	5.97223	4.92884	6.48688	5.3345	4.78188	1.25096	4.6241	4.9331	3.61117	3.49697	4.83542	5.80168	8.29444	6.28281	3.51602	6.2294	5.78136	7.45796	7.84116	7.55513	7.36737	6.99729	6.2294	6.30287	6.20555	5.54905	4.81301	5.93192
OsCAX1c	Os02g0314300		7.83946	6.13072	4.67186	4.8535	4.80787	7.92653	8.24959	5.98231	4.53667	3.28688	5.01881	5.84549	6.62717	6.22265	6.53263	7.49514	5.39369	2.81762	5.05224	7.44145	7.83946	4.02237	0.15056	1.39506	1.12433	1.0072	0.871844	7.83946	7.23745	7.72921	8.68689	8.72863	7.38931
OsCAX2	Os03g0397400		5.96023	6.86542	6.51065	6.51333	6.68664	5.60999	5.59813	6.52074	7.63067	7.66888	8.42668	5.75328	5.24184	5.75409	6.37886	5.67101	5.59216	5.63401	6.91707	8.12975	5.96023	6.60274	7.05734	6.76381	6.07275	6.29994	6.06415	5.96023	5.54751	6.40105	6.35385	6.84323	5.5656
OsCAX3	Os04g0653200		8.03947	8.51306	7.99656	8.07559	8.61062	8.34043	8.45389	8.0212	8.42051	8.62015	9.02131	7.75221	7.49305	7.99605	8.07494	8.12866	8.10941	7.62585	8.54928	9.20494	8.03947	8.15644	7.75609	7.67582	7.72274	7.50637	7.50224	8.03947	7.99757	8.58387	9.04562	9.50781	8.20667
OsCAX4	Os02g0138900		1.89918	1.75275	3.55336	4.15785	3.88947	1.52105	1.29866	2.90304	3.75596	3.92125	4.67638	0	0	0.773996	0	1.1635	1.05658	1.41143	1.65992	3.97911	1.89918	2.12433	1.37295	2.02857	2.34483	1.07039	1.50589	1.89918	2.86196	4.46205	1.28688	3.04614	1.74416
OsCAX1a	Os01g0557500	Root	7.39129	7.62848	7.96878	7.967	7.66981	7.57046	7.89026	8.61732	9.08638	8.73539	8.62855	8.46622	7.9145	8.12887	9.14649	8.28179	7.98391	9.29405	8.35213	7.54295	7.39129	6.8695	6.09085	6.50096	6.64024	6.70501	7.10108	7.39129	8.29439	8.25531	8.35751	7.95303	6.77228
OsCAX1b	Os05g0594200		5.33163	5.68201	4.95931	4.89191	3.72683	5.55949	5.82426	4.97085	5.51254	5.72028	5.78503	6.08321	5.81762	5.50335	5.22226	6.3427	5.96394	3.58976	1.89918	-1.05889	5.33163	5.25852	4.80116	4.6837	4.77189	4.60051	5.0009	5.33163	5.49089	5.36772	4.92742	5.16551	5.0387
OsCAX1c	Os02g0314300		4.30524	2.854	1.62293	1.14405	0.536053	4.35755	2.72028	3.85499	3.61589	2.12102	1.89918	4.71589	3.6311	4.85997	4.03562	3.22342	3.69599	1.70044	4.10601	2.80735	4.30524	2.9782	4.70653	3.8339	2.46989	3.7137	3.76235	4.30524	3.8166	3.94673	3.29425	3.20163	0.0840643
OsCAX2	Os03g0397400		8.40484	8.44485	8.33718	8.04723	8.23165	8.54187	8.63959	8.44033	9.04106	9.2167	8.95623	8.47391	8.30328	8.43258	8.37369	8.78839	8.35412	8.04527	8.53434	8.00534	8.40484	8.06178	8.10156	8.24627	8.16591	8.16355	7.85611	8.40484	8.76461	8.81666	8.78872	8.93726	8.2612
OsCAX3	Os04g0653200		8.68092	9.54038	9.18073	8.98661	9.28269	8.74678	9.09895	8.92662	9.36641	9.39354	8.86824	8.65835	8.48353	8.8442	8.74967	8.5168	8.58252	8.7491	9.08802	8.90989	8.68092	8.91916	8.69432	8.85705	8.47476	8.47837	8.1498	8.68092	8.31011	8.3844	8.42017	8.35878	8.81282
OsCAX4	Os02g0138900		3.35473	3.61353	4.71425	4.88313	5.15137	4.01525	4.01703	3.98914	3.95977	3.71699	4.02414	2.61353	1.9782	1.99277	3.2555	3.66448	3.66448	3.00899	3.20633	-0.434403	3.35473	4.26828	3.75596	3.95977	3.80529	3.39232	2.81147	3.35473	5.08449	4.32625	2.85997	1.93734	2.88362
d. Expression profiles of the OsCAX genes under different abiotic stresses in IR64
Gene name	Gene ID	Tissue	log2 of FPKM
			Salt	Drought	Nitrogen	Submergence	Cold	GA
OsCAX1a	Os01g0557500	Shoot	4.58496	5.03122	6.59096	1	6.507	7.11998
OsCAX1b	Os05g0594200		1.43296	2.7866	0.678072	1	3.97269	-1.32193
OsCAX1c	Os02g0314300		2.60881	3.33628	5.15381	-2	3.88753	1.07039
OsCAX2	Os03g0397400		4.89239	3.3505	3.29278	3.74416	3.53605	2.32193
OsCAX3	Os04g0653200		5.15381	3.21723	1.63227	4.80735	4.59694	3.79701
OsCAX4	Os02g0138900		2.80735	2.74416	-2	1.1375	2.3505	-2
Gene name	Gene ID	Tissue	log2 of FPKM
			Drought	Al	Nitrogen
OsCAX1a	Os01g0557500	Root	0	5.34873	5.79181
OsCAX1b	Os05g0594200		0	2.82782	1
OsCAX1c	Os02g0314300		0	1.07039	3.85798
OsCAX2	Os03g0397400		3.12102	4.99548	2.3505
OsCAX3	Os04g0653200		3.32193	5.10852	2.29278
OsCAX4	Os02g0138900		0	1.20163	0
