# Supplementary material for: Functional differentiation and genetic diversity of rice cation exchanger (CAX) genes and their potential use in rice improvement
Source: Sci Rep. 2024 Apr 15;14:8642. doi: 10.1038/s41598-024-58224-2 (PMC11018787; doi:10.1038/s41598-024-58224-2)
Supplement: Supplementary file 8 — Supplementary Information 8. [file 41598_2024_58224_MOESM8_ESM.xlsx]

## Sheet: 3KRG
Table S6a GWAS results of the association of the six rice CAX genes with salt tolerance in germination stage in the subsample of 3KRG.
Index	Model	Chromosome	Position	P-value
IR48h	MLM	2	12329442	4.00615e-07
IR48h	MLM	2	12352662	5.31878e-06
IR48h	MLM	2	12511797	8.69734e-07
IR48h	MLM	2	12545227	7.67758e-06
IR48h	MLM	2	12545233	3.22396e-06
IR48h	MLM	2	12578198	1.55636e-07
IR48h	MLM	2	12630139	1.66099e-06
IR48h	MLM	2	12634138	1.28329e-06

## Sheet: HHZ ILs
Table S6b GWAS results of the association of the six rice CAX genes with agronomic traits under salt treatment in HHZ ILs.
Index	Model	Chromosome	Position	P-value
HD	MLM	1	21087368	1.86455e-07
HD	MLM	1	21087936	2.99079e-06
HD	MLM	1	21129075	1.06543e-06
PL	MLM	2	12362625	9.35434e-06
