# Supplementary material for: Functional differentiation and genetic diversity of rice cation exchanger (CAX) genes and their potential use in rice improvement
Source: Sci Rep. 2024 Apr 15;14:8642. doi: 10.1038/s41598-024-58224-2 (PMC11018787; doi:10.1038/s41598-024-58224-2)
Supplement: Supplementary file 9 — Supplementary Information 9. [file 41598_2024_58224_MOESM9_ESM.xlsx]

## Sheet: Sheet1
Table S7 Homologous gene pair Gene 1 and Gene 2, Ka, Ks, and Ka/Ks-value of the OsCAX gene family.
Gene1	Gene2	Ka	Ks	Ka_Ks
OsCAX1a	OsCAX1b	0.202194	0.744558	0.271562
OsCAX1a	OsCAX2	0.423487	2.22385	0.19043
OsCAX1b	OsCAX2	0.429386	1.90119	0.225851
OsCAX1c	OsCAX2	0.559911	1.96638	0.284743
OsCAX1c	OsCAX3	0.610742	2.10095	0.290698
OsCAX1c	OsCAX4	0.60778	2.59743	0.233992
OsCAX2	OsCAX3	0.164343	1.82333	0.0901333
