# Supplementary material for: Functional differentiation and genetic diversity of rice cation exchanger (CAX) genes and their potential use in rice improvement
Source: Sci Rep. 2024 Apr 15;14:8642. doi: 10.1038/s41598-024-58224-2 (PMC11018787; doi:10.1038/s41598-024-58224-2)
Supplement: Supplementary file 10 — Supplementary Information 10. [file 41598_2024_58224_MOESM10_ESM.xlsx]

## Sheet: sheet1
Table S8 The PAVs at six rice CAX genes in different rice populations of 3KRGP.
	Gene presence frequency
	Xian	Geng	Aus	Bas	ADM
OsCAX1a	1	0.925	1	1	1
OsCAX1b	1	1	1	1	0.833
OsCAX1c	0.997	1	1	1	1
OsCAX2	1	1	1	1	1
OsCAX3	1	1	1	1	1
OsCAX4	0.997	1	1	1	1
	Gene presence frequency
	XI1	XI2	XI3	XI4	XADM	Aus	GJtemp	GJSubtrop	GJTrop	GJADM	Bas	ADM
OsCAX1a	1	1	1	1	1	1	1	0.4	1	1	1	1
OsCAX1b	1	1	1	1	1	1	1	1	1	1	1	0.833
OsCAX1c	1	0.988	1	1	1	1	1	1	1	1	1	1
OsCAX2	1	1	1	1	1	1	1	1	1	1	1	1
OsCAX3	1	1	1	1	1	1	1	1	1	1	1	1
OsCAX4	0.984	1	1	1	1	1	1	1	1	1	1	1
