# Supplementary material for: Functional differentiation and genetic diversity of rice cation exchanger (CAX) genes and their potential use in rice improvement
Source: Sci Rep. 2024 Apr 15;14:8642. doi: 10.1038/s41598-024-58224-2 (PMC11018787; doi:10.1038/s41598-024-58224-2)
Supplement: Supplementary file 11 — Supplementary Information 11. [file 41598_2024_58224_MOESM11_ESM.xlsx]

## Sheet: Sheet1
Table S9 The PAVs at six CAX genes in the nine parents of the HHZ ILs.
ID	HHZ	CDR22	PsBRC28	PsBRC66	IR64	Teqing	IR50	OM1723	Phalguna	Sum
OsCAX1a	1	1	1	1	1	1	1	1	1	9
OsCAX1b	1	1	1	1	1	1	1	1	1	9
OsCAX1c	1	1	1	1	1	1	1	1	1	9
OsCAX2	1	1	1	1	1	1	1	1	1	9
OsCAX3	1	1	1	1	1	1	1	1	1	9
OsCAX4	1	1	1	1	1	1	1	1	1	9
Note: the number "1" indicates the gene is present in the accession.
