# Supplementary material for: Functional differentiation and genetic diversity of rice cation exchanger (CAX) genes and their potential use in rice improvement
Source: Sci Rep. 2024 Apr 15;14:8642. doi: 10.1038/s41598-024-58224-2 (PMC11018787; doi:10.1038/s41598-024-58224-2)
Supplement: Supplementary file 12 — Supplementary Information 12. [file 41598_2024_58224_MOESM12_ESM.xlsx]

## Sheet: OsCAX1a
Table S10a The number of OsCAX1a absence or presence accessions in different region in GJsubtrop group.
Region	absence	presence
Southeast Asia	5	1
South Asia	1	1
East Asia		2

## Sheet: OsCAX1b
Table S10b The number of OsCAX1b absence or presence accessions in different region in ADM population.
Region	absence	presence
East Asia		7
Africa	4	5
South Asia		4
Southeast Asia		2
