# Supplementary material for: Functional differentiation and genetic diversity of rice cation exchanger (CAX) genes and their potential use in rice improvement
Source: Sci Rep. 2024 Apr 15;14:8642. doi: 10.1038/s41598-024-58224-2 (PMC11018787; doi:10.1038/s41598-024-58224-2)
Supplement: Supplementary file 13 — Supplementary Information 13. [file 41598_2024_58224_MOESM13_ESM.xlsx]

## Sheet: Sheet1
Table S11 The gcHap number and Shannon’s equitability (EH) of CAX rice genes in 3KRG.
Gene name	Gene ID	Shannon’s equitability (EH)															gcHap number															Population-unique gcHap number (present in one population but absent in others)
		Whole	Aus	Basmati (Bas)	admixtures (Adm)	Xian/Indica (XI)	XI subpopulation					Geng/Japonica (GJ)	GJ subpopulation				Whole (number of major gcHaps with n≥50 accessions)	Aus	Basmati (Bas)	admixtures (Adm)	Xian/Indica (XI)	XI subpopulation					Geng/Japonica (GJ)	GJ subpopulation				Xian/Indica (XI)	Geng/Japonica (GJ)	Aus	Basmati (Bas)	admixtures (Adm)
							XI-1A	XI-1B	XI-2	XI-3	XI-adm		GJ-tmp	GJ-sbtrp	GJ-trp	GJ-adm						XI-1A	XI-1B	XI-2	XI-3	XI-adm		GJ-tmp	GJ-sbtrp	GJ-trp	GJ-adm
OsCAX1a	Os01g0557500	0.012423	0.0118171	0.0161761	0.0124182	0.0164082	0.00567816	0.00579222	0.0267501	0.0319877	0.0142535	0.00715129	0.00750028	0	0.0119299	0	8(3)	3	2	2	6	2	2	3	6	3	4	2	1	4	1	2	0	0	1	1
OsCAX1b	Os05g0594200	0.120002	0.268906	0.0323116	0.241755	0.118912	0.0805524	0.122806	0.0947287	0.176458	0.128767	0.0459737	0.0116845	0.0597303	0.069616	0.0408974	41(6)	14	3	10	27	8	6	11	17	16	10	3	3	7	3	14	4	6	1	3
OsCAX1c	Os02g0314300	0.195388	0.147878	0.228556	0.431844	0.122665	0.138729	0.129212	0.149158	0.142173	0.155643	0.166026	0.133174	0.217424	0.213492	0.231321	72(2)	11	7	15	40	9	10	12	20	23	34	9	7	27	6	25	20	4	3	2
OsCAX2	Os03g0397400	0.0576367	0.166039	0.140768	0.13677	0.0253235	0.0140697	0.0231418	0.0533027	0.0228329	0.0281691	0.0807454	0.0544631	0.164755	0.0603022	0.113271	20(2)	8	6	5	12	2	5	6	8	7	11	5	4	7	4	5	5	1	1	0
OsCAX3	Os04g0653200	0.196888	0.228433	0.32936	0.326007	0.222189	0.264571	0.27716	0.265981	0.27587	0.24727	0.194286	0.232223	0.284048	0.206126	0.286116	83(4)	14	11	15	69	14	16	22	34	38	27	15	13	17	9	46	6	2	2	4
OsCAX4	Os02g0138900	0.187399	0.0957031	0.064459	0.246715	0.228641	0.191509	0.217016	0.293487	0.258266	0.276406	0.0428047	0.0230184	0.0107132	0.0707671	0.0595756	53(6)	11	5	10	37	8	10	16	19	22	19	5	2	16	5	25	9	3	2	1
Mean		0.128289	0.153129	0.135272	0.232585	0.122357	0.115852	0.129188	0.147235	0.151264	0.141751	0.0894978	0.0770106	0.122778	0.105372	0.121863	46.2(3.8)	10.1667	5.66667	9.5	31.8333	7.16667	8.16667	11.6667	17.3333	18.1667	17.5	6.5	5	13	4.66667	19.5	7.33333	2.66667	1.66667	1.83333
