# Supplementary material for: Functional differentiation and genetic diversity of rice cation exchanger (CAX) genes and their potential use in rice improvement
Source: Sci Rep. 2024 Apr 15;14:8642. doi: 10.1038/s41598-024-58224-2 (PMC11018787; doi:10.1038/s41598-024-58224-2)
Supplement: Supplementary file 14 — Supplementary Information 14. [file 41598_2024_58224_MOESM14_ESM.xlsx]

## Sheet: OsCAX1a
Table S12a The gcHaps at OsCAX1a in the nine HHZ IL parents.
Cultivar	gcHap type	Number
HHZ	GTTGAGTAACCGTTA	1
CDR22	GTTGAGTAACCGTTA	1
PsBRC28	GTTGAGTAACCGTTT	2
PsBRC66	GTTGAGTAACCGTTA	1
IR64	GAAATACGGTATAAC	3
Teqing	GTTGAGTAACCGTTA	1
IR50	ATTGAGTAACCGTTA	4
OM1723	GTTGAGTAACCGTTA	1
Phalguna	GTTGAGTAACCGTTA	1

## Sheet: OsCAX1b
Table S12b The gcHaps at OsCAX1b in the nine HHZ IL parents.
Cultivar	gcHap type	Number
HHZ	TTTCGCGGATCACCAATGTGTCACAAGTGGAGGCTGTATTGTGCCTACTGAGCCCCGGTGCCTCCTGTCAAATT	1
CDR22	TTTCCTGGATCACCAATGTGTCACAAGTGGAGGCTGTATTGTGCCTACTGAGCCCCGGTGCCTCCTGTCAAATT	2
PsBRC28	GTAACTGAGCTGCCTWTACGCTGCAGGGACAAATGGGTTKGCATTCGACAGGACTTAGGATTCYTCTGAATGGC	3
PsBRC66	TTTCCTGGATCACCAATGTGTCACAAGTGGAGGCTGTATTGTGCCTACTGAGCCCCGGTGCCTCCTGTCAAATT	2
IR64	TTTCCTGGATCACCAACGTGTCACAAGTGGAGGCTGTATTGTGCCTACTGAGCCCCGGTATTCYTCTGATTGGC	4
Teqing	TTTCCTGGATCACCAATGTGTCACAAGTGGAGGCTGTATTGTGCCTACTGAGCCCCGGTGCCTCCTGTCAAATT	2
IR50	TTTCCTGGATCACCAATGTGTCACAAGTGGAGGCTGTATTGTGCCTACTGAGCCCCGGTGCCTCCTGTCAAATT	2
OM1723	GTAACTGAGCTGCCTWTACGCTGCAGGGACAAATGGGTTGGCATTCGACAGGACTTAGGATTCYTCTGATTGGC	5
Phalguna	TCAACCTGGCCGTCAATACACTACGRAGAGAGGCTCGACTACATTCGCCAGACTCCACGATCCYTTGGAATAGC	6

## Sheet: OsCAX1c
Table S12c The gcHaps at OsCAX1c in the nine HHZ IL parents.
Cultivar	gcHap type	Number
HHZ	CGGTCCAAGGCGCCAGATGGGTTAAGGTATATGATTGTGATMGAGGAACGAACCCCCCTATGTCAAGCTATAGTAAGAACATATACGGCCGCTATGTAAGGACTGAGTGTAATTAGRTGTTATGTCTTTGACGTGTTATGCTATCTTCCACACCTTCCTTTGCCWAGAT	1
CDR22	CGGTCCAAGGCRCCAGATGGGTAAAGGTATATGATTGTGATAGAGGAACGAACCCCCCTATGTCAAGCTATRGTAAAAACATATACGGCCGCTATGTAAGGACTGAGTGTAATTAGATGTTATGTCTTTGACGTGTTATGCTATCTTCCACACCTTCCTTTGCCTAGAC	2
PsBRC28	CGGTCCAAGGCACCAGATGGGTAAAGGTATCTAATTGTGATAGATGAACGAACCCCCCTATGTTAAGCTATAGTAAGAACATATACGGCCGCTATGTAAGGACTGAGTGTAATTAGATGTTATGTCTTTGACGTGTTATGCTATCTTCCACACCTTCCTTTGCCWAGAT	3
PsBRC66	CGGTCCAAGGCACCAGATGGGTAAAGGTATCTGATTGTGATMGATGAACGAACCCCCCTATGTTAAGCTATAGTAAGAWCATATACGGCCGCTATGTAAGGACTGAGTGTAATTAGATGTTATGTCTTTGACGTGTTATGCTATCTTCCACACCTTCCTTTGCCWAGAT	4
IR64	CGGTCCAAGGCGCCAGATGGGTAAAGGTATCTGATTGTGATMGATGAACGAACCCCCCTATGTTAAGCTATAGTAAGAACATATACGGCCGCTATGTAAGGACTGAGTGTAATTAGATGTTATGTCTTTGACGTGTTATGCTATCTTCCACACCTTCCTTTGCCWAGAT	5
Teqing	CGGTCCAAGGCGCCAGATGGGTAAAGGTATATGATTGTGATAGATGAACGAACCCCCCTATGTCAAGCTATAGTAAGAACATATACGGCCGCTATGTAAGGACTGAGTGTAATTAGATTTTATATCTTTGACGTGTTATGCTATCTTCCACACCTTCCTTTGCCTAGAT	6
IR50	CGGTCCAAGGCACCAGATGGGTAAAGGTATATGATTGTGATMGAKGAACGAACCCCCCTATGTCAAGCTATAGTAAGAWCATATACGGCCGCTATGTAAGGACTGAGTGTAATTAGATGTTATGTCTTTGACGTGTTATGCTATCTTCCACACCTTCCTTTGCCTWGAT	7
OM1723	CKGTCCAAGGCGCTAGATGGGTAAAGGTATATGATTGTGATMGATGAACGAACCCCCCTATGTCAAGCTATAGTAAGAACATATACGGCCGCTATGTAAGGACTGAGTGTAATTAGATGTTATGTCTTTGACGTGTTATGCTATCTTCCACACCTTCCWTTGCCTAGAT	8
Phalguna	CGGTCCAAGGCGCTAGATGGGTAAAGGTATATGATTGTGATMGATGAACGAACCCCCCTATGTCAAGCTATAGTAAGAACATATACGGCCGCTATGTAAGGACTGAGTGTAATTAGATGTTATGTCTTTGACGTGTTATGCTATCTTCCACACCTTCCTTTGCCTAGAT	9

## Sheet: OsCAX2
Table S12d The gcHaps at OsCAX2 in the nine HHZ IL parents.
Cultivar	gcHap type	Number
HHZ	YCTCTCAGGTG	1
CDR22	TCTCACAGGTG	2
PsBRC28	TCTCACAGGTG	2
PsBRC66	TCTCACAGGTG	2
IR64	TCTCACAGGTG	2
Teqing	TYTGATCAAGC	3
IR50	TCTCACAGGTG	2
OM1723	TCTCACAGGTG	2
Phalguna	TCTCACAGGTG	2

## Sheet: OsCAX3
Table S12e The gcHaps at OsCAX3 in the nine HHZ IL parents.
Cultivar	gcHap type	Number
HHZ	GGTAGTTGGGCTACATCGCCTAAAT	1
CDR22	ACTAGACAATGGGATCTATTGTGAT	2
PsBRC28	GGTACATAATGGACATCGCTGTGAT	3
PsBRC66	ACTAGACAATGGGATCTATTGTGAT	2
IR64	GGTACATAATGGACATCGCTGTGAT	3
Teqing	GGTAGTTGGGCTACATCGCCTAAAT	1
IR50	ACTAGACAATGGGATCTATTGTGAT	2
OM1723	ACTAGACAATGGGATCTATTGTGAT	2
Phalguna	ACTAGACAATGGGATCTATTGTGAT	2

## Sheet: OsCAX4
Table S12f The gcHaps at OsCAX4 in the nine HHZ IL parents.
Cultivar	gcHap type	Number
HHZ	GTAATCYTGAGACTTGTCCCATGCGCGGTTYAYYTTTATATTTATTTATAA	1
CDR22	GTAACCYYGAGACTTGTCCCRTGCACGGTTTATTTTTATATTTATTTATAA	2
PsBRC28	GTAATCYTGAGACTTGTCCCATGCGCGGTTYAYTTTTATATTTATTTATAA	3
PsBRC66	GCAATTTTAGAGTAGACTTAGGCTGTAGTYCATTTTYMCAKWKTGTGAGTA	4
IR64	GTAATCCTGAGACTTGTCCCRTGCGCGGWYYMCWTTTATATTTATTTATAA	5
Teqing	GTCATCYTGAGACTTGTCCCATGCGCGGTYTAYTTTTATATTTATTTATAA	6
IR50	GCAATTTTAGAGTAGACTTAGGCTGTAGTYCATTTYYMCATWKTGTGAGTA	7
OM1723	GCAATYTTAGAGTAGACTTAGGCTGTAGTYTATTYTYAYMKTKTGTGAGTA	8
Phalguna	CCAGTTTTGAGGCTTATCCCGTCCGTGATTTATTTTTATATTTAGAGGGTG	9
