# Supplementary material for: Functional differentiation and genetic diversity of rice cation exchanger (CAX) genes and their potential use in rice improvement
Source: Sci Rep. 2024 Apr 15;14:8642. doi: 10.1038/s41598-024-58224-2 (PMC11018787; doi:10.1038/s41598-024-58224-2)
Supplement: Supplementary file 15 — Supplementary Information 15. [file 41598_2024_58224_MOESM15_ESM.xlsx]

## Sheet: OsCAX1a
Table S13a The gcHaps at OsCAX1a in the 3KRGP.
Group	gcHap type	Name
3KRGP	GGATTG	Hap1
	GGGTTG	Hap2
	AGATTG	Hap3

## Sheet: OsCAX1b
Table S13b The gcHaps at OsCAX1b in the 3KRGP.
Group	gcHap type	Name
3KRGP	ATGAGGCTGC	Hap1
	GTGGGGCTGC	Hap2
	GGAAAATGGA	Hap3
	GGAAGGCGGA	Hap4
	GGAAAGCGTA	Hap5
	GGAAGGCTGC	Hap6

## Sheet: OsCAX1c
Table S13c The gcHaps at OsCAX1c in the 3KRGP.
Group	gcHap type	Name
3KRGP	CTC	Hap1
	TTA	Hap2

## Sheet: OsCAX2
Table S13d The gcHaps at OsCAX2 in the 3KRGP.
Group	gcHap type	Name
3KRGP	A	Hap1
	G	Hap2

## Sheet: OsCAX3
Table S13e The gcHaps at OsCAX3 in the 3KRGP.
Group	gcHap type	Name
3KRGP	ATC	Hap1
	ACT	Hap2
	GTC	Hap3
	AYY	Hap4

## Sheet: OsCAX4
Table S13f The gcHaps at OsCAX4 in the 3KRGP.
Group	gcHap type	Name
3KRGP	GGGCCA	Hap1
	TATCCA	Hap2
	GAGCCA	Hap3
	GATCAG	Hap4
	GRKCCA	Hap5
	GATCCA	Hap6
