# Supplementary material for: Functional differentiation and genetic diversity of rice cation exchanger (CAX) genes and their potential use in rice improvement
Source: Sci Rep. 2024 Apr 15;14:8642. doi: 10.1038/s41598-024-58224-2 (PMC11018787; doi:10.1038/s41598-024-58224-2)
Supplement: Supplementary file 16 — Supplementary Information 16. [file 41598_2024_58224_MOESM16_ESM.xlsx]

## Sheet: OsCAX1a
Table S14a SVs at OsCAX1a detected in the 111 high-quality genomes.
Cultivar	Population	Position	Start	End	Region	Type	Length
TG47	GJ	Chr1	21073346	21073346	exonic	INS	82
IR8	XI	Chr1	21077222	21077222	promoter	INS	38
TG58	XI	Chr1	21077675	21077675	promoter	INS	40
TG62	Aus	Chr1	21077669	21077669	promoter	INS	45
Zh97	XI	Chr1	21077222	21077222	promoter	INS	32
TG54	Bas	Chr1	21103426	21103454	intergenic	DUP	28
TG59	XI	Chr1	21086459	21086489	intergenic	DUP	30
TG63	GJ	Chr1	21103426	21103454	intergenic	DUP	28
wild111	O.rufipogon	Chr1	21086459	21086489	intergenic	DUP	30
wild12	O.rufipogon	Chr1	21086459	21086489	intergenic	DUP	30
wild65	O.rufipogon	Chr1	21086459	21086489	intergenic	DUP	30
Takanari	XI	Chr1	21086194	21086195	intergenic	BND	.
Takanari	XI	Chr1	21089067	21089068	intergenic	BND	.
Takanari	XI	Chr1	21087708	21087709	intergenic	BND	.
Takanari	XI	Chr1	21087031	21087032	intergenic	BND	.
Takanari	XI	Chr1	21087033	21087034	intergenic	BND	.
Takanari	XI	Chr1	21086194	21086195	intergenic	BND	.
Takanari	XI	Chr1	21087031	21087032	intergenic	BND	.
Takanari	XI	Chr1	21087033	21087034	intergenic	BND	.
Takanari	XI	Chr1	21087708	21087709	intergenic	BND	.
Takanari	XI	Chr1	21089067	21089068	intergenic	BND	.
Takanari	XI	Chr1	21091553	21091554	intergenic	BND	.
Takanari	XI	Chr1	21091553	21091554	intergenic	BND	.
Takanari	XI	Chr1	21091553	21091554	intergenic	BND	.
Takanari	XI	Chr1	21091553	21091554	intergenic	BND	.
460	XI	Chr1	21095919	21095949	intergenic	DEL	30
461	XI	Chr1	21095572	21095709	intergenic	DEL	137
461	XI	Chr1	21096356	21096441	intergenic	DEL	85
462	XI	Chr1	21084574	21084605	intergenic	DEL	31
463	XI	Chr1	21084605	21084637	intergenic	DEL	32
463	XI	Chr1	21092076	21092152	intergenic	DEL	76
463	XI	Chr1	21109386	21109477	intergenic	DEL	91
Basmati_334	Bas	Chr1	21096764	21096872	intergenic	DEL	108
H7L1	XI	Chr1	21095572	21095709	intergenic	DEL	137
H7L26	XI	Chr1	21095919	21095949	intergenic	DEL	30
H7L27	XI	Chr1	21084581	21084611	intergenic	DEL	30
H7L27	XI	Chr1	21096719	21096832	intergenic	DEL	113
H7L28	XI	Chr1	21095572	21095709	intergenic	DEL	137
H7L29	XI	Chr1	21084594	21084625	intergenic	DEL	31
H7L29	XI	Chr1	21109387	21109478	intergenic	DEL	91
H7L30	XI	Chr1	21095572	21095709	intergenic	DEL	137
H7L31	XI	Chr1	21084574	21084605	intergenic	DEL	31
H7L31	XI	Chr1	21095919	21095949	intergenic	DEL	30
IR64	XI	Chr1	21084580	21084612	intergenic	DEL	32
IR64	XI	Chr1	21109390	21109483	intergenic	DEL	93
MH63_2	XI	Chr1	21084594	21084625	intergenic	DEL	31
MH63_2	XI	Chr1	21095919	21095949	intergenic	DEL	30
MH63	XI	Chr1	21095919	21095949	intergenic	DEL	30
N22	Aus	Chr1	21084574	21084605	intergenic	DEL	31
N22	Aus	Chr1	21095410	21095475	intergenic	DEL	65
N22	Aus	Chr1	21095959	21096057	intergenic	DEL	98
N22	Aus	Chr1	21096356	21096440	intergenic	DEL	84
N22	Aus	Chr1	21096356	21096440	intergenic	DEL	84
N22	Aus	Chr1	21096754	21096823	intergenic	DEL	69
QUAN	XI	Chr1	21095572	21095709	intergenic	DEL	137
R600_pacbio_lrs	admix	Chr1	21095919	21095949	intergenic	DEL	30
Shuhui498	XI	Chr1	21095919	21095949	intergenic	DEL	30
Takanari	XI	Chr1	21096356	21096440	intergenic	DEL	84
Tetep	XI	Chr1	21095410	21095475	intergenic	DEL	65
Tetep	XI	Chr1	21096356	21096440	intergenic	DEL	84
TG10	XI	Chr1	21095410	21095475	intergenic	DEL	65
TG10	XI	Chr1	21095959	21096057	intergenic	DEL	98
TG10	XI	Chr1	21096356	21096441	intergenic	DEL	85
TG12	Bas	Chr1	21096356	21096441	intergenic	DEL	85
TG17	GJ	Chr1	21095990	21096108	intergenic	DEL	118
TG17	GJ	Chr1	21096317	21096379	intergenic	DEL	62
TG18	GJ	Chr1	21084574	21084605	intergenic	DEL	31
TG18	GJ	Chr1	21098124	21098166	intergenic	DEL	42
TG1	XI	Chr1	21083314	21083542	intergenic	DEL	228
TG1	XI	Chr1	21084578	21084610	intergenic	DEL	32
TG1	XI	Chr1	21095919	21095949	intergenic	DEL	30
TG1	XI	Chr1	21095987	21096107	intergenic	DEL	120
TG1	XI	Chr1	21096356	21096442	intergenic	DEL	86
TG1	XI	Chr1	21103043	21103088	intergenic	DEL	45
TG27	Aus	Chr1	21084574	21084605	intergenic	DEL	31
TG27	Aus	Chr1	21096719	21096831	intergenic	DEL	112
TG27	Aus	Chr1	21097357	21097398	intergenic	DEL	41
TG28	XI	Chr1	21092678	21092766	intergenic	DEL	88
TG30	XI	Chr1	21092589	21092681	intergenic	DEL	92
TG30	XI	Chr1	21095572	21095712	intergenic	DEL	140
TG31	GJ	Chr1	21095233	21095477	intergenic	DEL	244
TG31	GJ	Chr1	21095989	21096108	intergenic	DEL	119
TG31	GJ	Chr1	21096317	21096364	intergenic	DEL	47
TG32	GJ	Chr1	21092585	21092679	intergenic	DEL	94
TG33	XI	Chr1	21095914	21095947	intergenic	DEL	33
TG33	XI	Chr1	21096356	21096441	intergenic	DEL	85
TG3	GJ	Chr1	21095990	21096108	intergenic	DEL	118
TG3	GJ	Chr1	21096317	21096364	intergenic	DEL	47
TG42	XI	Chr1	21095572	21095709	intergenic	DEL	137
TG43	XI	Chr1	21096356	21096441	intergenic	DEL	85
TG45	XI	Chr1	21092054	21092108	intergenic	DEL	54
TG45	XI	Chr1	21095919	21095949	intergenic	DEL	30
TG49	Aus	Chr1	21084574	21084605	intergenic	DEL	31
TG49	Aus	Chr1	21095410	21095475	intergenic	DEL	65
TG49	Aus	Chr1	21095959	21096057	intergenic	DEL	98
TG49	Aus	Chr1	21096356	21096441	intergenic	DEL	85
TG50	XI	Chr1	21084574	21084605	intergenic	DEL	31
TG50	XI	Chr1	21095572	21095712	intergenic	DEL	140
TG50	XI	Chr1	21095919	21095949	intergenic	DEL	30
TG51	XI	Chr1	21095410	21095475	intergenic	DEL	65
TG51	XI	Chr1	21095919	21095949	intergenic	DEL	30
TG51	XI	Chr1	21095959	21096057	intergenic	DEL	98
TG51	XI	Chr1	21096356	21096442	intergenic	DEL	86
TG52	XI	Chr1	21095410	21095475	intergenic	DEL	65
TG52	XI	Chr1	21095959	21096057	intergenic	DEL	98
TG52	XI	Chr1	21096356	21096442	intergenic	DEL	86
TG54	Bas	Chr1	21084605	21084639	intergenic	DEL	34
TG54	Bas	Chr1	21096356	21096443	intergenic	DEL	87
TG54	Bas	Chr1	21103455	21103530	intergenic	DEL	75
TG55	XI	Chr1	21084574	21084605	intergenic	DEL	31
TG55	XI	Chr1	21095572	21095709	intergenic	DEL	137
TG55	XI	Chr1	21096356	21096441	intergenic	DEL	85
TG55	XI	Chr1	21103455	21103540	intergenic	DEL	85
TG56	XI	Chr1	21084578	21084610	intergenic	DEL	32
TG58	XI	Chr1	21084594	21084625	intergenic	DEL	31
TG58	XI	Chr1	21095919	21095949	intergenic	DEL	30
TG58	XI	Chr1	21103031	21103113	intergenic	DEL	82
TG59	XI	Chr1	21079845	21079931	intergenic	DEL	86
TG59	XI	Chr1	21084605	21084637	intergenic	DEL	32
TG59	XI	Chr1	21095274	21095546	intergenic	DEL	272
TG59	XI	Chr1	21096356	21096441	intergenic	DEL	85
TG5	XI	Chr1	21096356	21096441	intergenic	DEL	85
TG60	Aus	Chr1	21084574	21084605	intergenic	DEL	31
TG60	Aus	Chr1	21095371	21095445	intergenic	DEL	74
TG60	Aus	Chr1	21095959	21096057	intergenic	DEL	98
TG60	Aus	Chr1	21096356	21096442	intergenic	DEL	86
TG62	Aus	Chr1	21084578	21084610	intergenic	DEL	32
TG62	Aus	Chr1	21095410	21095475	intergenic	DEL	65
TG62	Aus	Chr1	21096356	21096441	intergenic	DEL	85
TG62	Aus	Chr1	21103031	21103113	intergenic	DEL	82
TG62	Aus	Chr1	21103455	21103501	intergenic	DEL	46
TG64	XI	Chr1	21096356	21096441	intergenic	DEL	85
TG6	Aus	Chr1	21084605	21084638	intergenic	DEL	33
TG70	XI	Chr1	21096356	21096442	intergenic	DEL	86
TG75	XI	Chr1	21096356	21096439	intergenic	DEL	83
TG76	XI	Chr1	21095895	21095929	intergenic	DEL	34
TG77	XI	Chr1	21095572	21095712	intergenic	DEL	140
TG78	XI	Chr1	21095572	21095712	intergenic	DEL	140
TG78	XI	Chr1	21096356	21096441	intergenic	DEL	85
TG83	XI	Chr1	21095919	21095949	intergenic	DEL	30
TG84	XI	Chr1	21092058	21092111	intergenic	DEL	53
TG85	Bas	Chr1	21095572	21095709	intergenic	DEL	137
TG87	Aus	Chr1	21084574	21084605	intergenic	DEL	31
TG87	Aus	Chr1	21092054	21092108	intergenic	DEL	54
TG87	Aus	Chr1	21095115	21095205	intergenic	DEL	90
TG87	Aus	Chr1	21095651	21095747	intergenic	DEL	96
TG87	Aus	Chr1	21095959	21096057	intergenic	DEL	98
TG87	Aus	Chr1	21096356	21096441	intergenic	DEL	85
TG88	XI	Chr1	21095572	21095709	intergenic	DEL	137
TG8	XI	Chr1	21084577	21084608	intergenic	DEL	31
TG8	XI	Chr1	21103043	21103088	intergenic	DEL	45
TG8	XI	Chr1	21103455	21103490	intergenic	DEL	35
TG9	XI	Chr1	21095572	21095710	intergenic	DEL	138
wild111	O.rufipogon	Chr1	21080762	21080810	intergenic	DEL	48
wild111	O.rufipogon	Chr1	21084574	21084605	intergenic	DEL	31
wild111	O.rufipogon	Chr1	21092058	21092111	intergenic	DEL	53
wild111	O.rufipogon	Chr1	21095371	21095444	intergenic	DEL	73
wild111	O.rufipogon	Chr1	21095885	21095922	intergenic	DEL	37
wild111	O.rufipogon	Chr1	21095897	21096024	intergenic	DEL	127
wild111	O.rufipogon	Chr1	21096317	21096364	intergenic	DEL	47
wild111	O.rufipogon	Chr1	21096719	21096832	intergenic	DEL	113
wild111	O.rufipogon	Chr1	21101989	21102027	intergenic	DEL	38
wild111	O.rufipogon	Chr1	21103043	21103088	intergenic	DEL	45
wild111	O.rufipogon	Chr1	21103455	21103496	intergenic	DEL	41
wild12	O.rufipogon	Chr1	21084574	21084605	intergenic	DEL	31
wild12	O.rufipogon	Chr1	21092054	21092113	intergenic	DEL	59
wild12	O.rufipogon	Chr1	21095987	21096109	intergenic	DEL	122
wild131	O.rufipogon	Chr1	21084594	21084625	intergenic	DEL	31
wild131	O.rufipogon	Chr1	21092058	21092111	intergenic	DEL	53
wild131	O.rufipogon	Chr1	21095123	21095214	intergenic	DEL	91
wild131	O.rufipogon	Chr1	21095525	21095676	intergenic	DEL	151
wild131	O.rufipogon	Chr1	21096317	21096379	intergenic	DEL	62
wild219	O.rufipogon	Chr1	21084594	21084625	intergenic	DEL	31
wild219	O.rufipogon	Chr1	21096034	21096118	intergenic	DEL	84
wild273	O.rufipogon	Chr1	21084605	21084638	intergenic	DEL	33
wild273	O.rufipogon	Chr1	21096980	21097077	intergenic	DEL	97
wild273	O.rufipogon	Chr1	21103708	21104212	intergenic	DEL	504
wild65	O.rufipogon	Chr1	21084605	21084638	intergenic	DEL	33
wild65	O.rufipogon	Chr1	21092058	21092112	intergenic	DEL	54
wild65	O.rufipogon	Chr1	21092569	21092932	intergenic	DEL	363
wild65	O.rufipogon	Chr1	21095410	21095476	intergenic	DEL	66
wild65	O.rufipogon	Chr1	21096719	21096832	intergenic	DEL	113
wild65	O.rufipogon	Chr1	21103455	21103510	intergenic	DEL	55
WSSM	XI	Chr1	21095572	21095709	intergenic	DEL	137
460	XI	Chr1	21096646	21096646	intergenic	INS	96
460	XI	Chr1	21103425	21103425	intergenic	INS	86
461	XI	Chr1	21096466	21096466	intergenic	INS	71
461	XI	Chr1	21098165	21098165	intergenic	INS	79
461	XI	Chr1	21103455	21103455	intergenic	INS	99
462	XI	Chr1	21093776	21093776	intergenic	INS	48
462	XI	Chr1	21093851	21093851	intergenic	INS	83
462	XI	Chr1	21096646	21096646	intergenic	INS	101
462	XI	Chr1	21098165	21098165	intergenic	INS	79
462	XI	Chr1	21101196	21101196	intergenic	INS	34
463	XI	Chr1	21096646	21096646	intergenic	INS	101
463	XI	Chr1	21098166	21098166	intergenic	INS	78
463	XI	Chr1	21101195	21101195	intergenic	INS	72
463	XI	Chr1	21103455	21103455	intergenic	INS	41
463	XI	Chr1	21113068	21113068	intergenic	INS	74
Basmati_334	Bas	Chr1	21103455	21103455	intergenic	INS	101
Carolina_Gold	GJ	Chr1	21103455	21103455	intergenic	INS	48
H7L1	XI	Chr1	21098166	21098166	intergenic	INS	78
H7L26	XI	Chr1	21093585	21093585	intergenic	INS	49
H7L26	XI	Chr1	21096646	21096646	intergenic	INS	101
H7L27	XI	Chr1	21098166	21098166	intergenic	INS	80
H7L27	XI	Chr1	21103425	21103425	intergenic	INS	129
H7L27	XI	Chr1	21103695	21103695	intergenic	INS	44
H7L28	XI	Chr1	21098166	21098166	intergenic	INS	79
H7L28	XI	Chr1	21103446	21103446	intergenic	INS	86
H7L29	XI	Chr1	21096646	21096646	intergenic	INS	101
H7L29	XI	Chr1	21098166	21098166	intergenic	INS	79
H7L29	XI	Chr1	21101195	21101195	intergenic	INS	75
H7L29	XI	Chr1	21103455	21103455	intergenic	INS	45
H7L29	XI	Chr1	21113076	21113076	intergenic	INS	77
H7L30	XI	Chr1	21096646	21096646	intergenic	INS	101
H7L30	XI	Chr1	21098166	21098166	intergenic	INS	78
H7L30	XI	Chr1	21103438	21103438	intergenic	INS	107
H7L31	XI	Chr1	21093582	21093582	intergenic	INS	45
H7L31	XI	Chr1	21094782	21094782	intergenic	INS	31
H7L31	XI	Chr1	21096646	21096646	intergenic	INS	101
H7L31	XI	Chr1	21101196	21101196	intergenic	INS	56
H7L32	XI	Chr1	21096646	21096646	intergenic	INS	101
H7L32	XI	Chr1	21103454	21103454	intergenic	INS	87
H7L33	XI	Chr1	21096554	21096554	intergenic	INS	49
H7L33	XI	Chr1	21103425	21103425	intergenic	INS	75
HR-12	XI	Chr1	21103451	21103451	intergenic	INS	100
IR64	XI	Chr1	21096625	21096625	intergenic	INS	102
IR64	XI	Chr1	21101195	21101195	intergenic	INS	66
IR64	XI	Chr1	21103453	21103453	intergenic	INS	33
IR8	XI	Chr1	21103425	21103425	intergenic	INS	77
IR8	XI	Chr1	21103426	21103426	intergenic	INS	83
MH63_2	XI	Chr1	21093585	21093585	intergenic	INS	49
MH63_2	XI	Chr1	21094782	21094782	intergenic	INS	31
MH63_2	XI	Chr1	21096646	21096646	intergenic	INS	101
MH63_2	XI	Chr1	21103425	21103425	intergenic	INS	176
MH63	XI	Chr1	21094782	21094782	intergenic	INS	31
MH63	XI	Chr1	21096646	21096646	intergenic	INS	101
MH63	XI	Chr1	21103425	21103425	intergenic	INS	169
N22	Aus	Chr1	21096455	21096455	intergenic	INS	98
N22	Aus	Chr1	21096554	21096554	intergenic	INS	43
N22	Aus	Chr1	21101196	21101196	intergenic	INS	87
N22	Aus	Chr1	21103425	21103425	intergenic	INS	66
QUAN	XI	Chr1	21098166	21098166	intergenic	INS	78
QUAN	XI	Chr1	21103422	21103422	intergenic	INS	75
R600_pacbio_lrs	admix	Chr1	21093585	21093585	intergenic	INS	49
R600_pacbio_lrs	admix	Chr1	21098166	21098166	intergenic	INS	79
R600_pacbio_lrs	admix	Chr1	21103443	21103443	intergenic	INS	59
sadri_Dom_Sufid	Bas	Chr1	21103455	21103455	intergenic	INS	71
Shuhui498	XI	Chr1	21094782	21094782	intergenic	INS	31
Shuhui498	XI	Chr1	21096646	21096646	intergenic	INS	101
Shuhui498	XI	Chr1	21098166	21098166	intergenic	INS	79
Shuhui498	XI	Chr1	21103426	21103426	intergenic	INS	172
SJ18_v1	GJ	Chr1	21103425	21103425	intergenic	INS	116
Takanari	XI	Chr1	21096455	21096455	intergenic	INS	94
Takanari	XI	Chr1	21103437	21103437	intergenic	INS	94
Tetep	XI	Chr1	21103455	21103455	intergenic	INS	61
TG10	XI	Chr1	21096455	21096455	intergenic	INS	94
TG10	XI	Chr1	21103425	21103425	intergenic	INS	110
TG11	Aus	Chr1	21103425	21103425	intergenic	INS	45
TG12	Bas	Chr1	21103455	21103455	intergenic	INS	81
TG13	XI	Chr1	21103455	21103455	intergenic	INS	77
TG14	GJ	Chr1	21103422	21103422	intergenic	INS	72
TG16	XI	Chr1	21093585	21093585	intergenic	INS	48
TG16	XI	Chr1	21096646	21096646	intergenic	INS	96
TG16	XI	Chr1	21103455	21103455	intergenic	INS	121
TG17	GJ	Chr1	21092388	21092388	intergenic	INS	83
TG17	GJ	Chr1	21093932	21093932	intergenic	INS	81
TG17	GJ	Chr1	21103425	21103425	intergenic	INS	39
TG18	GJ	Chr1	21092878	21092878	intergenic	INS	77
TG18	GJ	Chr1	21092954	21092954	intergenic	INS	154
TG18	GJ	Chr1	21093710	21093710	intergenic	INS	79
TG18	GJ	Chr1	21095406	21095406	intergenic	INS	99
TG18	GJ	Chr1	21101196	21101196	intergenic	INS	60
TG18	GJ	Chr1	21103422	21103422	intergenic	INS	34
TG19	GJ	Chr1	21103425	21103425	intergenic	INS	39
TG1	XI	Chr1	21093585	21093585	intergenic	INS	49
TG1	XI	Chr1	21095034	21095034	intergenic	INS	31
TG1	XI	Chr1	21096646	21096646	intergenic	INS	99
TG1	XI	Chr1	21101196	21101196	intergenic	INS	75
TG21	XI	Chr1	21103425	21103425	intergenic	INS	58
TG24	XI	Chr1	21103455	21103455	intergenic	INS	58
TG27	Aus	Chr1	21095214	21095214	intergenic	INS	77
TG27	Aus	Chr1	21096646	21096646	intergenic	INS	102
TG27	Aus	Chr1	21098166	21098166	intergenic	INS	78
TG27	Aus	Chr1	21101196	21101196	intergenic	INS	42
TG27	Aus	Chr1	21103455	21103455	intergenic	INS	79
TG28	XI	Chr1	21103455	21103455	intergenic	INS	199
TG29	GJ	Chr1	21103455	21103455	intergenic	INS	37
TG2	GJ	Chr1	21103422	21103422	intergenic	INS	154
TG30	XI	Chr1	21098166	21098166	intergenic	INS	78
TG30	XI	Chr1	21103425	21103425	intergenic	INS	33
TG31	GJ	Chr1	21093052	21093052	intergenic	INS	152
TG31	GJ	Chr1	21096646	21096646	intergenic	INS	99
TG31	GJ	Chr1	21103425	21103425	intergenic	INS	121
TG32	GJ	Chr1	21093105	21093105	intergenic	INS	163
TG32	GJ	Chr1	21093675	21093675	intergenic	INS	77
TG32	GJ	Chr1	21103455	21103455	intergenic	INS	51
TG33	XI	Chr1	21096467	21096467	intergenic	INS	83
TG33	XI	Chr1	21103425	21103425	intergenic	INS	152
TG34	Bas	Chr1	21103455	21103455	intergenic	INS	104
TG3	GJ	Chr1	21092879	21092879	intergenic	INS	76
TG3	GJ	Chr1	21096646	21096646	intergenic	INS	100
TG42	XI	Chr1	21098166	21098166	intergenic	INS	77
TG42	XI	Chr1	21103455	21103455	intergenic	INS	85
TG43	XI	Chr1	21096455	21096455	intergenic	INS	92
TG43	XI	Chr1	21103455	21103455	intergenic	INS	39
TG45	XI	Chr1	21096646	21096646	intergenic	INS	97
TG45	XI	Chr1	21103455	21103455	intergenic	INS	56
TG47	GJ	Chr1	21103422	21103422	intergenic	INS	59
TG49	Aus	Chr1	21096455	21096455	intergenic	INS	95
TG49	Aus	Chr1	21101196	21101196	intergenic	INS	106
TG49	Aus	Chr1	21103455	21103455	intergenic	INS	61
TG4	GJ	Chr1	21103455	21103455	intergenic	INS	39
TG50	XI	Chr1	21092784	21092784	intergenic	INS	78
TG50	XI	Chr1	21093579	21093579	intergenic	INS	47
TG50	XI	Chr1	21096646	21096646	intergenic	INS	101
TG50	XI	Chr1	21098166	21098166	intergenic	INS	78
TG50	XI	Chr1	21101196	21101196	intergenic	INS	30
TG51	XI	Chr1	21093585	21093585	intergenic	INS	48
TG51	XI	Chr1	21096646	21096646	intergenic	INS	99
TG51	XI	Chr1	21103425	21103425	intergenic	INS	76
TG52	XI	Chr1	21096554	21096554	intergenic	INS	39
TG52	XI	Chr1	21103455	21103455	intergenic	INS	113
TG53	XI	Chr1	21103422	21103422	intergenic	INS	133
TG54	Bas	Chr1	21096455	21096455	intergenic	INS	88
TG55	XI	Chr1	21086732	21086732	intergenic	INS	30
TG55	XI	Chr1	21096554	21096554	intergenic	INS	38
TG55	XI	Chr1	21098166	21098166	intergenic	INS	78
TG55	XI	Chr1	21113079	21113079	intergenic	INS	65
TG56	XI	Chr1	21096646	21096646	intergenic	INS	95
TG56	XI	Chr1	21098166	21098166	intergenic	INS	77
TG56	XI	Chr1	21103455	21103455	intergenic	INS	55
TG58	XI	Chr1	21093585	21093585	intergenic	INS	48
TG58	XI	Chr1	21096646	21096646	intergenic	INS	98
TG58	XI	Chr1	21113045	21113045	intergenic	INS	72
TG59	XI	Chr1	21082469	21082469	intergenic	INS	128
TG59	XI	Chr1	21096554	21096554	intergenic	INS	43
TG59	XI	Chr1	21096646	21096646	intergenic	INS	101
TG59	XI	Chr1	21103671	21103671	intergenic	INS	38
TG59	XI	Chr1	21113076	21113076	intergenic	INS	112
TG5	XI	Chr1	21103455	21103455	intergenic	INS	46
TG60	Aus	Chr1	21096554	21096554	intergenic	INS	41
TG60	Aus	Chr1	21101196	21101196	intergenic	INS	86
TG60	Aus	Chr1	21103422	21103422	intergenic	INS	124
TG61	XI	Chr1	21103422	21103422	intergenic	INS	60
TG62	Aus	Chr1	21096455	21096455	intergenic	INS	93
TG62	Aus	Chr1	21096554	21096554	intergenic	INS	38
TG62	Aus	Chr1	21101213	21101213	intergenic	INS	92
TG62	Aus	Chr1	21113045	21113045	intergenic	INS	110
TG63	GJ	Chr1	21092878	21092878	intergenic	INS	78
TG63	GJ	Chr1	21092984	21092984	intergenic	INS	149
TG63	GJ	Chr1	21093789	21093789	intergenic	INS	76
TG64	XI	Chr1	21103422	21103422	intergenic	INS	80
TG65	GJ	Chr1	21103422	21103422	intergenic	INS	60
TG68	XI	Chr1	21103425	21103425	intergenic	INS	91
TG6	Aus	Chr1	21101196	21101196	intergenic	INS	104
TG6	Aus	Chr1	21103421	21103421	intergenic	INS	57
TG70	XI	Chr1	21096455	21096455	intergenic	INS	86
TG70	XI	Chr1	21103455	21103455	intergenic	INS	90
TG75	XI	Chr1	21096554	21096554	intergenic	INS	42
TG75	XI	Chr1	21103455	21103455	intergenic	INS	35
TG76	XI	Chr1	21096646	21096646	intergenic	INS	97
TG76	XI	Chr1	21098166	21098166	intergenic	INS	78
TG76	XI	Chr1	21103425	21103425	intergenic	INS	75
TG77	XI	Chr1	21096646	21096646	intergenic	INS	101
TG77	XI	Chr1	21098166	21098166	intergenic	INS	77
TG77	XI	Chr1	21103455	21103455	intergenic	INS	85
TG78	XI	Chr1	21103425	21103425	intergenic	INS	171
TG7	XI	Chr1	21103422	21103422	intergenic	INS	63
TG80	XI	Chr1	21103455	21103455	intergenic	INS	88
TG81	Bas	Chr1	21103425	21103425	intergenic	INS	68
TG82	XI	Chr1	21096646	21096646	intergenic	INS	96
TG82	XI	Chr1	21098166	21098166	intergenic	INS	77
TG82	XI	Chr1	21103422	21103422	intergenic	INS	88
TG83	XI	Chr1	21096646	21096646	intergenic	INS	98
TG83	XI	Chr1	21103425	21103425	intergenic	INS	79
TG84	XI	Chr1	21095013	21095013	intergenic	INS	159
TG84	XI	Chr1	21096646	21096646	intergenic	INS	96
TG84	XI	Chr1	21103425	21103425	intergenic	INS	92
TG85	Bas	Chr1	21098166	21098166	intergenic	INS	78
TG85	Bas	Chr1	21103425	21103425	intergenic	INS	83
TG86	XI	Chr1	21098166	21098166	intergenic	INS	78
TG86	XI	Chr1	21103422	21103422	intergenic	INS	84
TG87	Aus	Chr1	21096455	21096455	intergenic	INS	93
TG87	Aus	Chr1	21101196	21101196	intergenic	INS	36
TG88	XI	Chr1	21096646	21096646	intergenic	INS	98
TG88	XI	Chr1	21098166	21098166	intergenic	INS	77
TG88	XI	Chr1	21103425	21103425	intergenic	INS	110
TG8	XI	Chr1	21095410	21095410	intergenic	INS	102
TG8	XI	Chr1	21096646	21096646	intergenic	INS	96
TG8	XI	Chr1	21101195	21101195	intergenic	INS	110
TG8	XI	Chr1	21104593	21104593	intergenic	INS	57
TG8	XI	Chr1	21113045	21113045	intergenic	INS	172
TG9	XI	Chr1	21098166	21098166	intergenic	INS	78
TG9	XI	Chr1	21103455	21103455	intergenic	INS	59
wild111	O.rufipogon	Chr1	21082469	21082469	intergenic	INS	128
wild111	O.rufipogon	Chr1	21092603	21092603	intergenic	INS	71
wild111	O.rufipogon	Chr1	21096646	21096646	intergenic	INS	99
wild111	O.rufipogon	Chr1	21098165	21098165	intergenic	INS	77
wild111	O.rufipogon	Chr1	21101186	21101186	intergenic	INS	58
wild111	O.rufipogon	Chr1	21104593	21104593	intergenic	INS	49
wild111	O.rufipogon	Chr1	21104593	21104593	intergenic	INS	57
wild111	O.rufipogon	Chr1	21113045	21113045	intergenic	INS	83
wild12	O.rufipogon	Chr1	21081211	21081211	intergenic	INS	601
wild12	O.rufipogon	Chr1	21096646	21096646	intergenic	INS	99
wild12	O.rufipogon	Chr1	21101196	21101196	intergenic	INS	56
wild12	O.rufipogon	Chr1	21103455	21103455	intergenic	INS	75
wild12	O.rufipogon	Chr1	21113076	21113076	intergenic	INS	537
wild131	O.rufipogon	Chr1	21096646	21096646	intergenic	INS	97
wild131	O.rufipogon	Chr1	21113076	21113076	intergenic	INS	68
wild219	O.rufipogon	Chr1	21094011	21094011	intergenic	INS	651
wild219	O.rufipogon	Chr1	21096646	21096646	intergenic	INS	98
wild219	O.rufipogon	Chr1	21101213	21101213	intergenic	INS	54
wild219	O.rufipogon	Chr1	21113070	21113070	intergenic	INS	106
wild273	O.rufipogon	Chr1	21096395	21096395	intergenic	INS	89
wild273	O.rufipogon	Chr1	21101196	21101196	intergenic	INS	72
wild273	O.rufipogon	Chr1	21103425	21103425	intergenic	INS	46
wild65	O.rufipogon	Chr1	21092873	21092873	intergenic	INS	58
wild65	O.rufipogon	Chr1	21095658	21095658	intergenic	INS	33
wild65	O.rufipogon	Chr1	21096347	21096347	intergenic	INS	90
wild65	O.rufipogon	Chr1	21101196	21101196	intergenic	INS	54
wild65	O.rufipogon	Chr1	21108367	21108367	intergenic	INS	339
wild65	O.rufipogon	Chr1	21113067	21113067	intergenic	INS	63
WSSM	XI	Chr1	21096646	21096646	intergenic	INS	96
WSSM	XI	Chr1	21098166	21098166	intergenic	INS	77
WSSM	XI	Chr1	21103455	21103455	intergenic	INS	47
WW8	Bas	Chr1	21103422	21103422	intergenic	INS	64
Zh97	XI	Chr1	21096646	21096646	intergenic	INS	102
Zh97	XI	Chr1	21103425	21103425	intergenic	INS	66
462	XI	Chr1	21091550	21098774	intergenic	DEL	7224
463	XI	Chr1	21091550	21098774	intergenic	DEL	7224
H7L29	XI	Chr1	21091550	21098774	intergenic	DEL	7224
H7L31	XI	Chr1	21091550	21098774	intergenic	DEL	7224
IR64	XI	Chr1	21091550	21098774	intergenic	DEL	7224
N22	Aus	Chr1	21091550	21098774	intergenic	DEL	7224
TG18	GJ	Chr1	21091550	21098774	intergenic	DEL	7224
TG1	XI	Chr1	21091550	21098774	intergenic	DEL	7224
TG27	Aus	Chr1	21091550	21098774	intergenic	DEL	7224
TG49	Aus	Chr1	21091550	21098774	intergenic	DEL	7224
TG50	XI	Chr1	21091550	21098774	intergenic	DEL	7224
TG54	Bas	Chr1	21091550	21098774	intergenic	DEL	7224
TG55	XI	Chr1	21091550	21098774	intergenic	DEL	7224
TG56	XI	Chr1	21091550	21098774	intergenic	DEL	7224
TG58	XI	Chr1	21091550	21098774	intergenic	DEL	7224
TG59	XI	Chr1	21091550	21098774	intergenic	DEL	7224
TG60	Aus	Chr1	21091550	21098774	intergenic	DEL	7224
TG62	Aus	Chr1	21091550	21098774	intergenic	DEL	7224
TG6	Aus	Chr1	21091550	21098774	intergenic	DEL	7224
TG87	Aus	Chr1	21091550	21098774	intergenic	DEL	7224
TG8	XI	Chr1	21091550	21098774	intergenic	DEL	7224
wild111	O.rufipogon	Chr1	21091550	21098774	intergenic	DEL	7224
wild12	O.rufipogon	Chr1	21091550	21098774	intergenic	DEL	7224
wild131	O.rufipogon	Chr1	21091550	21098774	intergenic	DEL	7224
wild219	O.rufipogon	Chr1	21091550	21098774	intergenic	DEL	7224
wild273	O.rufipogon	Chr1	21091550	21098774	intergenic	DEL	7224
wild65	O.rufipogon	Chr1	21091550	21098774	intergenic	DEL	7224
462	XI	Chr1	21077961	21077961	intergenic	INS	2958
463	XI	Chr1	21077959	21077959	intergenic	INS	3557
463	XI	Chr1	21086441	21086441	intergenic	INS	4454
H7L29	XI	Chr1	21077959	21077959	intergenic	INS	3645
H7L29	XI	Chr1	21093473	21093473	intergenic	INS	1738
H7L31	XI	Chr1	21077961	21077961	intergenic	INS	3101
IR64	XI	Chr1	21078212	21078212	intergenic	INS	2596
MH63_2	XI	Chr1	21086439	21086439	intergenic	INS	4485
N22	Aus	Chr1	21077961	21077961	intergenic	INS	3076
QUAN	XI	Chr1	21086441	21086441	intergenic	INS	4455
TG13	XI	Chr1	21086442	21086442	intergenic	INS	4454
TG18	GJ	Chr1	21077961	21077961	intergenic	INS	2925
TG19	GJ	Chr1	21086441	21086441	intergenic	INS	5275
TG1	XI	Chr1	21077961	21077961	intergenic	INS	2921
TG1	XI	Chr1	21086441	21086441	intergenic	INS	4452
TG27	Aus	Chr1	21077961	21077961	intergenic	INS	2960
TG29	GJ	Chr1	21086441	21086441	intergenic	INS	5269
TG30	XI	Chr1	21086441	21086441	intergenic	INS	4453
TG42	XI	Chr1	21086439	21086439	intergenic	INS	4444
TG43	XI	Chr1	21086441	21086441	intergenic	INS	4451
TG45	XI	Chr1	21086441	21086441	intergenic	INS	4453
TG49	Aus	Chr1	21077961	21077961	intergenic	INS	2963
TG50	XI	Chr1	21077961	21077961	intergenic	INS	2948
TG50	XI	Chr1	21086442	21086442	intergenic	INS	4447
TG51	XI	Chr1	21086441	21086441	intergenic	INS	4452
TG53	XI	Chr1	21103446	21103446	intergenic	INS	8375
TG54	Bas	Chr1	21077961	21077961	intergenic	INS	3005
TG54	Bas	Chr1	21086441	21086441	intergenic	INS	4448
TG55	XI	Chr1	21077961	21077961	intergenic	INS	2968
TG55	XI	Chr1	21086441	21086441	intergenic	INS	4449
TG56	XI	Chr1	21077961	21077961	intergenic	INS	2939
TG56	XI	Chr1	21086443	21086443	intergenic	INS	4457
TG58	XI	Chr1	21077961	21077961	intergenic	INS	2936
TG58	XI	Chr1	21103446	21103446	intergenic	INS	8386
TG59	XI	Chr1	21077961	21077961	intergenic	INS	2939
TG5	XI	Chr1	21086441	21086441	intergenic	INS	4450
TG60	Aus	Chr1	21077961	21077961	intergenic	INS	2969
TG62	Aus	Chr1	21077961	21077961	intergenic	INS	2949
TG6	Aus	Chr1	21077961	21077961	intergenic	INS	2951
TG70	XI	Chr1	21103446	21103446	intergenic	INS	8369
TG76	XI	Chr1	21086441	21086441	intergenic	INS	4453
TG77	XI	Chr1	21086441	21086441	intergenic	INS	4448
TG7	XI	Chr1	21086441	21086441	intergenic	INS	4448
TG82	XI	Chr1	21086441	21086441	intergenic	INS	4456
TG87	Aus	Chr1	21077961	21077961	intergenic	INS	2937
TG88	XI	Chr1	21086441	21086441	intergenic	INS	4452
TG8	XI	Chr1	21077961	21077961	intergenic	INS	2949
TG8	XI	Chr1	21109037	21109037	intergenic	INS	2747
TG90	GJ	Chr1	21086441	21086441	intergenic	INS	5283
wild111	O.rufipogon	Chr1	21077961	21077961	intergenic	INS	2603
wild12	O.rufipogon	Chr1	21077961	21077961	intergenic	INS	2936
wild131	O.rufipogon	Chr1	21077961	21077961	intergenic	INS	3004
wild131	O.rufipogon	Chr1	21086443	21086443	intergenic	INS	5000
wild219	O.rufipogon	Chr1	21077961	21077961	intergenic	INS	4074
wild273	O.rufipogon	Chr1	21077912	21077912	intergenic	INS	1763
wild273	O.rufipogon	Chr1	21077961	21077961	intergenic	INS	3044
wild273	O.rufipogon	Chr1	21086441	21086441	intergenic	INS	5004
wild65	O.rufipogon	Chr1	21077961	21077961	intergenic	INS	3021
wild65	O.rufipogon	Chr1	21098774	21098774	intergenic	INS	1764
Takanari	XI	Chr1	21087708	21089067	intergenic	cnv	1359

## Sheet: OsCAX1b
Table S14b SVs at OsCAX1b detected in the 111 high-quality genomes.
Cultivar	Population	Position	Start	End	Region	Type	Length
wild273	O.rufipogon	Chr5	29589736	29589736	intronic	INS	255
463	XI	Chr5	29594678	29595488	promoter	DEL	810
H7L27	XI	Chr5	29594678	29595487	promoter	DEL	809
H7L29	XI	Chr5	29594678	29595488	promoter	DEL	810
H7L32	XI	Chr5	29594678	29595488	promoter	DEL	810
H7L33	XI	Chr5	29594677	29595482	promoter	DEL	805
IR64	Xian	Chr5	29594678	29595488	promoter	DEL	810
R600_pacbio_lrs	admix	Chr5	29594678	29595488	promoter	DEL	810
Tetep	XI	Chr5	29594678	29595488	promoter	DEL	810
TG11	Aus	Chr5	29594678	29595488	promoter	DEL	810
TG13	XI	Chr5	29594677	29595482	promoter	DEL	805
TG27	Aus	Chr5	29594678	29595488	promoter	DEL	810
TG43	XI	Chr5	29594678	29595488	promoter	DEL	810
TG49	Aus	Chr5	29594678	29595488	promoter	DEL	810
TG50	XI	Chr5	29594678	29595488	promoter	DEL	810
TG60	Aus	Chr5	29594678	29595488	promoter	DEL	810
TG62	Aus	Chr5	29594678	29595488	promoter	DEL	810
TG64	XI	Chr5	29594677	29595482	promoter	DEL	805
TG6	Aus	Chr5	29594678	29595488	promoter	DEL	810
TG82	XI	Chr5	29594678	29595488	promoter	DEL	810
TG88	XI	Chr5	29594678	29595488	promoter	DEL	810
wild111	O.rufipogon	Chr5	29594678	29595488	promoter	DEL	810
wild12	O.rufipogon	Chr5	29594678	29595477	promoter	DEL	799
wild131	O.rufipogon	Chr5	29594677	29595482	promoter	DEL	805
wild273	O.rufipogon	Chr5	29594678	29595488	promoter	DEL	810
wild65	O.rufipogon	Chr5	29594678	29595465	promoter	DEL	787
WSSM	XI	Chr5	29594678	29595488	promoter	DEL	810

## Sheet: OsCAX1c
Table S14c SVs at OsCAX1c detected in the 111 high-quality genomes.
Cultivar	Population	Position	Start	End	Region	Type	Length
TG52	XI	Chr2	12441135	12441135	intronic	INS	235
wild111	O.rufipogon	Chr2	12436196	12436196	intronic	INS	333
wild111	O.rufipogon	Chr2	12437426	12437426	intronic	INS	1180
wild12	O.rufipogon	Chr2	12434881	12434929	intronic	DEL	48
wild12	O.rufipogon	Chr2	12435236	12435236	intronic	INS	178
wild12	O.rufipogon	Chr2	12437431	12437431	intronic	INS	1184
wild12	O.rufipogon	Chr2	12441796	12441796	intronic	INS	4855
wild131	O.rufipogon	Chr2	12436196	12436196	intronic	INS	324
wild219	O.rufipogon	Chr2	12437429	12437429	intronic	INS	1179
wild273	O.rufipogon	Chr2	12437426	12437426	intronic	INS	1175
wild111	O.rufipogon	Chr2	12431321	12431375	promoter	DEL	54
wild12	O.rufipogon	Chr2	12431321	12431375	promoter	DEL	54
wild131	O.rufipogon	Chr2	12431321	12431375	promoter	DEL	54
wild219	O.rufipogon	Chr2	12431321	12431375	promoter	DEL	54
wild65	O.rufipogon	Chr2	12431321	12431375	promoter	DEL	54
wild65	O.rufipogon	Chr2	12449334	12449334	downstream	INS	1388
TG11	Aus	Chr2	12430031	12430031	intergenic	INS	2729
TG87	Aus	Chr2	12430031	12430031	intergenic	INS	2732
wild111	O.rufipogon	Chr2	12423852	12423852	intergenic	INS	3953
wild273	O.rufipogon	Chr2	12428133	12428133	intergenic	INS	1111

## Sheet: OsCAX2
Table S14d SVs at OsCAX2 detected in the 111 high-quality genomes.
Cultivar	Population	Position	Start	End	Region	Type	Length
TG47	GJ	Chr3	16061641	16061690	intronic	DEL	49
wild131	O.rufipogon	Chr3	16065796	16065796	downstream	INS	4687
wild65	O.rufipogon	Chr3	16060794	16060794	upstream	INS	227
460	XI	Chr3	16060464	16060730	upstream	DEL	266
461	XI	Chr3	16060464	16060730	upstream	DEL	266
462	XI	Chr3	16060464	16060730	upstream	DEL	266
463	XI	Chr3	16060464	16060730	upstream	DEL	266
Carolina_Gold	GJ	Chr3	16060464	16060730	upstream	DEL	266
H7L1	XI	Chr3	16060464	16060730	upstream	DEL	266
H7L26	XI	Chr3	16060464	16060730	upstream	DEL	266
H7L27	XI	Chr3	16060464	16060730	upstream	DEL	266
H7L28	XI	Chr3	16060464	16060730	upstream	DEL	266
H7L29	XI	Chr3	16060463	16060730	upstream	DEL	267
H7L30	XI	Chr3	16060464	16060730	upstream	DEL	266
H7L31	XI	Chr3	16060464	16060730	upstream	DEL	266
H7L32	XI	Chr3	16060464	16060730	upstream	DEL	266
H7L33	XI	Chr3	16060463	16060730	upstream	DEL	267
HR-12	XI	Chr3	16060464	16060730	upstream	DEL	266
IR64	XI	Chr3	16060464	16060730	upstream	DEL	266
IR8	XI	Chr3	16060463	16060730	upstream	DEL	267
MH63_2	XI	Chr3	16060464	16060730	upstream	DEL	266
MH63	XI	Chr3	16060464	16060730	upstream	DEL	266
N22	Aus	Chr3	16060464	16060730	upstream	DEL	266
QUAN	XI	Chr3	16060464	16060730	upstream	DEL	266
R600_pacbio_lrs	admix	Chr3	16060464	16060730	upstream	DEL	266
Shuhui498	XI	Chr3	16060464	16060730	upstream	DEL	266
Takanari	XI	Chr3	16060464	16060730	upstream	DEL	266
Tetep	XI	Chr3	16060464	16060730	upstream	DEL	266
TG10	XI	Chr3	16060464	16060730	upstream	DEL	266
TG11	Aus	Chr3	16060464	16060730	upstream	DEL	266
TG12	Bas	Chr3	16060464	16060730	upstream	DEL	266
TG13	XI	Chr3	16060464	16060730	upstream	DEL	266
TG16	XI	Chr3	16060464	16060730	upstream	DEL	266
TG1	XI	Chr3	16060464	16060730	upstream	DEL	266
TG21	XI	Chr3	16060464	16060730	upstream	DEL	266
TG24	XI	Chr3	16060464	16060730	upstream	DEL	266
TG27	Aus	Chr3	16060464	16060730	upstream	DEL	266
TG28	XI	Chr3	16060464	16060730	upstream	DEL	266
TG2	GJ	Chr3	16060464	16060730	upstream	DEL	266
TG30	XI	Chr3	16060464	16060730	upstream	DEL	266
TG31	GJ	Chr3	16060464	16060730	upstream	DEL	266
TG32	GJ	Chr3	16060464	16060730	upstream	DEL	266
TG33	XI	Chr3	16060464	16060730	upstream	DEL	266
TG34	Bas	Chr3	16060464	16060730	upstream	DEL	266
TG42	XI	Chr3	16060464	16060730	upstream	DEL	266
TG43	XI	Chr3	16060464	16060730	upstream	DEL	266
TG45	XI	Chr3	16060464	16060730	upstream	DEL	266
TG46	GJ	Chr3	16060464	16060730	upstream	DEL	266
TG47	GJ	Chr3	16060464	16060730	upstream	DEL	266
TG49	Aus	Chr3	16060464	16060730	upstream	DEL	266
TG50	XI	Chr3	16060464	16060730	upstream	DEL	266
TG51	XI	Chr3	16060464	16060730	upstream	DEL	266
TG52	XI	Chr3	16060464	16060730	upstream	DEL	266
TG53	XI	Chr3	16060464	16060730	upstream	DEL	266
TG54	Bas	Chr3	16060464	16060730	upstream	DEL	266
TG55	XI	Chr3	16060464	16060730	upstream	DEL	266
TG56	XI	Chr3	16060464	16060730	upstream	DEL	266
TG58	XI	Chr3	16060464	16060730	upstream	DEL	266
TG59	XI	Chr3	16060464	16060730	upstream	DEL	266
TG5	XI	Chr3	16060464	16060730	upstream	DEL	266
TG60	Aus	Chr3	16060464	16060730	upstream	DEL	266
TG61	XI	Chr3	16060464	16060730	upstream	DEL	266
TG62	Aus	Chr3	16060464	16060730	upstream	DEL	266
TG64	XI	Chr3	16060464	16060730	upstream	DEL	266
TG65	GJ	Chr3	16060464	16060730	upstream	DEL	266
TG68	XI	Chr3	16060464	16060730	upstream	DEL	266
TG6	Aus	Chr3	16060464	16060730	upstream	DEL	266
TG70	XI	Chr3	16060464	16060730	upstream	DEL	266
TG75	XI	Chr3	16060464	16060730	upstream	DEL	266
TG76	XI	Chr3	16060464	16060730	upstream	DEL	266
TG77	XI	Chr3	16060464	16060730	upstream	DEL	266
TG78	XI	Chr3	16060464	16060730	upstream	DEL	266
TG7	XI	Chr3	16060464	16060730	upstream	DEL	266
TG80	XI	Chr3	16060464	16060730	upstream	DEL	266
TG82	XI	Chr3	16060464	16060730	upstream	DEL	266
TG83	XI	Chr3	16060464	16060730	upstream	DEL	266
TG84	XI	Chr3	16060464	16060730	upstream	DEL	266
TG85	Bas	Chr3	16060464	16060730	upstream	DEL	266
TG86	XI	Chr3	16060464	16060730	upstream	DEL	266
TG87	Aus	Chr3	16060464	16060730	upstream	DEL	266
TG88	XI	Chr3	16060464	16060730	upstream	DEL	266
TG8	XI	Chr3	16060464	16060730	upstream	DEL	266
TG9	XI	Chr3	16060464	16060730	upstream	DEL	266
wild111	O.rufipogon	Chr3	16060464	16060730	upstream	DEL	266
wild12	O.rufipogon	Chr3	16060464	16060730	upstream	DEL	266
wild131	O.rufipogon	Chr3	16060464	16060730	upstream	DEL	266
wild219	O.rufipogon	Chr3	16060464	16060730	upstream	DEL	266
wild273	O.rufipogon	Chr3	16060464	16060730	upstream	DEL	266
wild65	O.rufipogon	Chr3	16060464	16060730	upstream	DEL	266
WSSM	XI	Chr3	16060464	16060730	upstream	DEL	266
Zh97	XI	Chr3	16060464	16060730	upstream	DEL	266

## Sheet: OsCAX3
Table S14e SVs at OsCAX3 detected in the 111 high-quality genomes.
Cultivar	Population	Position	Start	End	Region	Type	Length
N22	Aus	Chr4	33319128	33319376	downstream	DEL	248
TG18	GJ	Chr4	33319128	33319377	downstream	DEL	249
TG3	GJ	Chr4	33319128	33319377	downstream	DEL	249
TG4	GJ	Chr4	33319128	33319377	downstream	DEL	249
TG50	XI	Chr4	33319128	33319377	downstream	DEL	249
TG60	Aus	Chr4	33319128	33319377	downstream	DEL	249
TG63	GJ	Chr4	33319128	33319377	downstream	DEL	249
TG6	Aus	Chr4	33319128	33319377	downstream	DEL	249
TG81	Bas	Chr4	33319128	33319377	downstream	DEL	249
wild273	O.rufipogon	Chr4	33319128	33319376	downstream	DEL	248
wild65	O.rufipogon	Chr4	33319564	33319564	downstream	INS	356
wild131	O.rufipogon	Chr4	33319560	33319560	downstream	INS	355
461	XI	Chr4	33323317	33323368	intergenic	DEL	51
H7L1	XI	Chr4	33323317	33323368	intergenic	DEL	51
H7L30	XI	Chr4	33323317	33323368	intergenic	DEL	51
MH63_2	XI	Chr4	33323317	33323369	intergenic	DEL	52
MH63	XI	Chr4	33323317	33323368	intergenic	DEL	51
Shuhui498	XI	Chr4	33323317	33323368	intergenic	DEL	51
TG34	Bas	Chr4	33323317	33323368	intergenic	DEL	51
TG42	XI	Chr4	33323317	33323368	intergenic	DEL	51
TG43	XI	Chr4	33323317	33323368	intergenic	DEL	51
TG45	XI	Chr4	33323317	33323368	intergenic	DEL	51
TG64	XI	Chr4	33323317	33323368	intergenic	DEL	51
TG78	XI	Chr4	33323317	33323368	intergenic	DEL	51
TG82	XI	Chr4	33323317	33323368	intergenic	DEL	51
TG87	Aus	Chr4	33323317	33323368	intergenic	DEL	51
wild131	O.rufipogon	Chr4	33323317	33323368	intergenic	DEL	51
WSSM	XI	Chr4	33323317	33323368	intergenic	DEL	51
wild273	O.rufipogon	Chr4	33321003	33321003	intergenic	INS	854
wild65	O.rufipogon	Chr4	33320815	33320815	intergenic	INS	305
460	XI	Chr4	33314408	33314438	upstream	DEL	30
461	XI	Chr4	33314408	33314438	upstream	DEL	30
462	XI	Chr4	33314408	33314438	upstream	DEL	30
463	XI	Chr4	33314408	33314438	upstream	DEL	30
Basmati_334	Bas	Chr4	33314408	33314438	upstream	DEL	30
H7L1	XI	Chr4	33314408	33314438	upstream	DEL	30
H7L26	XI	Chr4	33314408	33314438	upstream	DEL	30
H7L27	XI	Chr4	33314408	33314438	upstream	DEL	30
H7L28	XI	Chr4	33314408	33314438	upstream	DEL	30
H7L30	XI	Chr4	33314408	33314438	upstream	DEL	30
H7L31	XI	Chr4	33314408	33314438	upstream	DEL	30
H7L32	XI	Chr4	33314408	33314438	upstream	DEL	30
H7L33	XI	Chr4	33314408	33314438	upstream	DEL	30
IR64	XI	Chr4	33314408	33314438	upstream	DEL	30
IR8	XI	Chr4	33314408	33314438	upstream	DEL	30
N22	Aus	Chr4	33314408	33314438	upstream	DEL	30
QUAN	XI	Chr4	33314408	33314438	upstream	DEL	30
R600_pacbio_lrs	admix	Chr4	33314408	33314438	upstream	DEL	30
Takanari	XI	Chr4	33314408	33314438	upstream	DEL	30
TG10	XI	Chr4	33314408	33314438	upstream	DEL	30
TG12	Bas	Chr4	33314408	33314438	upstream	DEL	30
TG13	XI	Chr4	33314408	33314438	upstream	DEL	30
TG16	XI	Chr4	33314408	33314438	upstream	DEL	30
TG18	GJ	Chr4	33314408	33314438	upstream	DEL	30
TG1	XI	Chr4	33314408	33314438	upstream	DEL	30
TG21	XI	Chr4	33314408	33314438	upstream	DEL	30
TG24	XI	Chr4	33314408	33314438	upstream	DEL	30
TG27	Aus	Chr4	33314408	33314438	upstream	DEL	30
TG28	XI	Chr4	33314408	33314438	upstream	DEL	30
TG30	XI	Chr4	33314408	33314438	upstream	DEL	30
TG33	XI	Chr4	33314408	33314438	upstream	DEL	30
TG34	Bas	Chr4	33314408	33314438	upstream	DEL	30
TG3	GJ	Chr4	33314408	33314438	upstream	DEL	30
TG42	XI	Chr4	33314408	33314438	upstream	DEL	30
TG43	XI	Chr4	33314408	33314438	upstream	DEL	30
TG49	Aus	Chr4	33314408	33314438	upstream	DEL	30
TG4	GJ	Chr4	33314408	33314438	upstream	DEL	30
TG50	XI	Chr4	33314408	33314438	upstream	DEL	30
TG51	XI	Chr4	33314408	33314438	upstream	DEL	30
TG52	XI	Chr4	33314408	33314438	upstream	DEL	30
TG53	XI	Chr4	33314408	33314438	upstream	DEL	30
TG54	Bas	Chr4	33314408	33314438	upstream	DEL	30
TG56	XI	Chr4	33314408	33314438	upstream	DEL	30
TG58	XI	Chr4	33314408	33314438	upstream	DEL	30
TG59	XI	Chr4	33314408	33314438	upstream	DEL	30
TG5	XI	Chr4	33314408	33314438	upstream	DEL	30
TG60	Aus	Chr4	33314408	33314438	upstream	DEL	30
TG62	Aus	Chr4	33314408	33314438	upstream	DEL	30
TG63	GJ	Chr4	33314408	33314438	upstream	DEL	30
TG68	XI	Chr4	33314408	33314438	upstream	DEL	30
TG6	Aus	Chr4	33314408	33314438	upstream	DEL	30
TG75	XI	Chr4	33314408	33314438	upstream	DEL	30
TG76	XI	Chr4	33314408	33314438	upstream	DEL	30
TG77	XI	Chr4	33314408	33314438	upstream	DEL	30
TG78	XI	Chr4	33314408	33314438	upstream	DEL	30
TG7	XI	Chr4	33314408	33314438	upstream	DEL	30
TG80	XI	Chr4	33314408	33314438	upstream	DEL	30
TG81	Bas	Chr4	33314408	33314438	upstream	DEL	30
TG82	XI	Chr4	33314408	33314438	upstream	DEL	30
TG83	XI	Chr4	33314408	33314438	upstream	DEL	30
TG84	XI	Chr4	33314408	33314438	upstream	DEL	30
TG85	Bas	Chr4	33314408	33314438	upstream	DEL	30
TG86	XI	Chr4	33314408	33314438	upstream	DEL	30
TG87	Aus	Chr4	33314408	33314438	upstream	DEL	30
TG88	XI	Chr4	33314408	33314438	upstream	DEL	30
TG8	XI	Chr4	33314408	33314438	upstream	DEL	30
TG9	XI	Chr4	33314408	33314438	upstream	DEL	30
wild131	O.rufipogon	Chr4	33314408	33314438	upstream	DEL	30
wild65	O.rufipogon	Chr4	33314408	33314438	upstream	DEL	30
WSSM	XI	Chr4	33314408	33314438	upstream	DEL	30
WW8	Bas	Chr4	33314408	33314438	upstream	DEL	30
Zh97	XI	Chr4	33314408	33314438	upstream	DEL	30
460	XI	Chr4	33313864	33313864	upstream	INS	375
461	XI	Chr4	33313864	33313864	upstream	INS	379
462	XI	Chr4	33313864	33313864	upstream	INS	372
H7L1	XI	Chr4	33313864	33313864	upstream	INS	385
H7L26	XI	Chr4	33313864	33313864	upstream	INS	384
H7L28	XI	Chr4	33313864	33313864	upstream	INS	383
H7L30	XI	Chr4	33313867	33313867	upstream	INS	383
H7L31	XI	Chr4	33313864	33313864	upstream	INS	389
H7L32	XI	Chr4	33313864	33313864	upstream	INS	383
H7L33	XI	Chr4	33313864	33313864	upstream	INS	385
HR-12	XI	Chr4	33313867	33313867	upstream	INS	387
IR8	XI	Chr4	33313864	33313864	upstream	INS	383
N22	Aus	Chr4	33313867	33313867	upstream	INS	390
QUAN	XI	Chr4	33313864	33313864	upstream	INS	374
R600_pacbio_lrs	admix	Chr4	33313864	33313864	upstream	INS	383
Takanari	XI	Chr4	33313864	33313864	upstream	INS	383
TG10	XI	Chr4	33313864	33313864	upstream	INS	371
TG12	Bas	Chr4	33313864	33313864	upstream	INS	367
TG13	XI	Chr4	33313864	33313864	upstream	INS	375
TG16	XI	Chr4	33313864	33313864	upstream	INS	375
TG18	GJ	Chr4	33313867	33313867	upstream	INS	372
TG1	XI	Chr4	33313864	33313864	upstream	INS	371
TG21	XI	Chr4	33313864	33313864	upstream	INS	373
TG24	XI	Chr4	33313864	33313864	upstream	INS	378
TG28	XI	Chr4	33313864	33313864	upstream	INS	370
TG30	XI	Chr4	33313864	33313864	upstream	INS	379
TG33	XI	Chr4	33313864	33313864	upstream	INS	373
TG34	Bas	Chr4	33313864	33313864	upstream	INS	366
TG3	GJ	Chr4	33313867	33313867	upstream	INS	376
TG42	XI	Chr4	33313864	33313864	upstream	INS	369
TG43	XI	Chr4	33313864	33313864	upstream	INS	374
TG4	GJ	Chr4	33313867	33313867	upstream	INS	374
TG50	XI	Chr4	33313867	33313867	upstream	INS	375
TG51	XI	Chr4	33313864	33313864	upstream	INS	369
TG52	XI	Chr4	33313864	33313864	upstream	INS	372
TG53	XI	Chr4	33313864	33313864	upstream	INS	373
TG56	XI	Chr4	33313864	33313864	upstream	INS	369
TG58	XI	Chr4	33313864	33313864	upstream	INS	374
TG59	XI	Chr4	33313864	33313864	upstream	INS	369
TG5	XI	Chr4	33313864	33313864	upstream	INS	371
TG60	Aus	Chr4	33313867	33313867	upstream	INS	371
TG63	GJ	Chr4	33313867	33313867	upstream	INS	371
TG68	XI	Chr4	33313864	33313864	upstream	INS	376
TG6	Aus	Chr4	33313867	33313867	upstream	INS	371
TG75	XI	Chr4	33313864	33313864	upstream	INS	373
TG76	XI	Chr4	33313864	33313864	upstream	INS	369
TG77	XI	Chr4	33313864	33313864	upstream	INS	373
TG78	XI	Chr4	33313864	33313864	upstream	INS	372
TG7	XI	Chr4	33313864	33313864	upstream	INS	368
TG80	XI	Chr4	33313864	33313864	upstream	INS	365
TG81	Bas	Chr4	33313867	33313867	upstream	INS	375
TG82	XI	Chr4	33313864	33313864	upstream	INS	362
TG83	XI	Chr4	33313864	33313864	upstream	INS	366
TG84	XI	Chr4	33313864	33313864	upstream	INS	371
TG85	Bas	Chr4	33313864	33313864	upstream	INS	377
TG86	XI	Chr4	33313864	33313864	upstream	INS	378
TG87	Aus	Chr4	33313864	33313864	upstream	INS	368
TG88	XI	Chr4	33313864	33313864	upstream	INS	372
TG8	XI	Chr4	33313864	33313864	upstream	INS	373
TG9	XI	Chr4	33313864	33313864	upstream	INS	371
wild131	O.rufipogon	Chr4	33313864	33313864	upstream	INS	368
wild65	O.rufipogon	Chr4	33313864	33313864	upstream	INS	368
WSSM	XI	Chr4	33313864	33313864	upstream	INS	370
Zh97	XI	Chr4	33313864	33313864	upstream	INS	383

## Sheet: OsCAX4
Table S14f SVs at OsCAX4 detected in the 111 high-quality genomes.
Cultivar	Population	Position	Start	End	Region	Type	Length
QUAN	XI	Chr2	2044469	2074720	exonic	DEL	30251
TG24	XI	Chr2	2044469	2074720	exonic	DEL	30251
TG45	XI	Chr2	2044469	2074720	exonic	DEL	30251
TG68	XI	Chr2	2044469	2074720	exonic	DEL	30251
TG75	XI	Chr2	2044469	2074720	exonic	DEL	30251
TG80	XI	Chr2	2044469	2074720	exonic	DEL	30251
WSSM	XI	Chr2	2044469	2074720	exonic	DEL	30251
Zh97	XI	Chr2	2044469	2074719	exonic	DEL	30250
460	XI	Chr2	2059811	2080120	exonic	DUP	20309
QUAN	XI	Chr2	2059809	2080120	exonic	DUP	20311
TG24	XI	Chr2	2059809	2080120	exonic	DUP	20311
TG45	XI	Chr2	2059810	2080120	exonic	DUP	20310
TG58	XI	Chr2	2059812	2080120	exonic	DUP	20308
TG68	XI	Chr2	2059809	2080120	exonic	DUP	20311
TG75	XI	Chr2	2059809	2080120	exonic	DUP	20311
TG80	XI	Chr2	2044750	2080120	exonic	DUP	35370
TG80	XI	Chr2	2059811	2080120	exonic	DUP	20309
WSSM	XI	Chr2	2059809	2080120	exonic	DUP	20311
Zh97	XI	Chr2	2044760	2080111	exonic	DUP	35351
Zh97	XI	Chr2	2050271	2080115	exonic	DUP	29844
Zh97	XI	Chr2	2059816	2080115	exonic	DUP	20299
Takanari	XI	Chr2	2073777	2073778	UTR5	BND	.
Takanari	XI	Chr2	2073777	2073778	UTR5	BND	.
Takanari	XI	Chr2	2073777	2073778	UTR5	BND	.
Takanari	XI	Chr2	2073777	2073778	UTR5	BND	.
Carolina_Gold	GJ	Chr2	2072091	2072121	intergenic	DEL	30
MH63	XI	Chr2	2068256	2068256	intergenic	INS	40
wild111	O.rufipogon	Chr2	2069548	2069755	intergenic	DEL	207
wild111	O.rufipogon	Chr2	2070314	2070314	intergenic	INS	34
wild12	O.rufipogon	Chr2	2068004	2068044	intergenic	DEL	40
TG14	GJ	Chr2	2072434	2072492	upstream	DUP	58
TG6	Aus	Chr2	2072431	2072495	upstream	DUP	64
Carolina_Gold	GJ	Chr2	2072443	2072443	upstream	INS	50
N22	Aus	Chr2	2072458	2072458	upstream	INS	45
TG18	GJ	Chr2	2072424	2072424	upstream	INS	39
TG31	GJ	Chr2	2072424	2072424	upstream	INS	33
TG32	GJ	Chr2	2072424	2072424	upstream	INS	42
TG47	GJ	Chr2	2072424	2072424	upstream	INS	42
TG49	Aus	Chr2	2072424	2072424	upstream	INS	42
TG87	Aus	Chr2	2072424	2072424	upstream	INS	63
460	XI	Chr2	2072424	2072424	upstream	INS	278
TG58	XI	Chr2	2072424	2072424	upstream	INS	272
TG9	XI	Chr2	2072424	2072424	upstream	INS	278
461	XI	Chr2	2072426	2072426	upstream	INS	245
463	XI	Chr2	2072426	2072426	upstream	INS	251
Basmati_334	Bas	Chr2	2072426	2072426	upstream	INS	209
H7L1	XI	Chr2	2072426	2072426	upstream	INS	244
H7L26	XI	Chr2	2072426	2072426	upstream	INS	246
H7L27	XI	Chr2	2072426	2072426	upstream	INS	250
H7L28	XI	Chr2	2072426	2072426	upstream	INS	209
H7L29	XI	Chr2	2072426	2072426	upstream	INS	249
H7L30	XI	Chr2	2072426	2072426	upstream	INS	251
H7L31	XI	Chr2	2072426	2072426	upstream	INS	208
H7L32	XI	Chr2	2072426	2072426	upstream	INS	201
HR-12	XI	Chr2	2072426	2072426	upstream	INS	212
IR8	XI	Chr2	2072426	2072426	upstream	INS	253
MH63_2	XI	Chr2	2072426	2072426	upstream	INS	248
MH63	XI	Chr2	2072426	2072426	upstream	INS	252
QUAN	XI	Chr2	2072426	2072426	upstream	INS	248
R600_pacbio_lrs	admix	Chr2	2072426	2072426	upstream	INS	251
sadri_Dom_Sufid	Bas	Chr2	2072426	2072426	upstream	INS	209
Shuhui498	XI	Chr2	2072426	2072426	upstream	INS	252
Tetep	XI	Chr2	2072426	2072426	upstream	INS	209
TG10	XI	Chr2	2072426	2072426	upstream	INS	245
TG11	Aus	Chr2	2072426	2072426	upstream	INS	248
TG12	Bas	Chr2	2072426	2072426	upstream	INS	209
TG13	XI	Chr2	2072426	2072426	upstream	INS	251
TG16	XI	Chr2	2072426	2072426	upstream	INS	233
TG1	XI	Chr2	2072426	2072426	upstream	INS	209
TG21	XI	Chr2	2072426	2072426	upstream	INS	248
TG24	XI	Chr2	2072426	2072426	upstream	INS	248
TG28	XI	Chr2	2072426	2072426	upstream	INS	248
TG30	XI	Chr2	2072426	2072426	upstream	INS	209
TG33	XI	Chr2	2072426	2072426	upstream	INS	236
TG42	XI	Chr2	2072426	2072426	upstream	INS	209
TG45	XI	Chr2	2072426	2072426	upstream	INS	248
TG50	XI	Chr2	2072426	2072426	upstream	INS	248
TG51	XI	Chr2	2072426	2072426	upstream	INS	248
TG52	XI	Chr2	2072426	2072426	upstream	INS	209
TG53	XI	Chr2	2072426	2072426	upstream	INS	248
TG54	Bas	Chr2	2072426	2072426	upstream	INS	244
TG55	XI	Chr2	2072426	2072426	upstream	INS	257
TG59	XI	Chr2	2072426	2072426	upstream	INS	209
TG5	XI	Chr2	2072426	2072426	upstream	INS	236
TG61	XI	Chr2	2072426	2072426	upstream	INS	236
TG62	Aus	Chr2	2072426	2072426	upstream	INS	209
TG64	XI	Chr2	2072426	2072426	upstream	INS	209
TG68	XI	Chr2	2072426	2072426	upstream	INS	248
TG70	XI	Chr2	2072426	2072426	upstream	INS	251
TG75	XI	Chr2	2072426	2072426	upstream	INS	248
TG76	XI	Chr2	2072426	2072426	upstream	INS	208
TG78	XI	Chr2	2072426	2072426	upstream	INS	245
TG7	XI	Chr2	2072426	2072426	upstream	INS	209
TG80	XI	Chr2	2072426	2072426	upstream	INS	248
TG81	Bas	Chr2	2072426	2072426	upstream	INS	209
TG82	XI	Chr2	2072426	2072426	upstream	INS	209
TG83	XI	Chr2	2072426	2072426	upstream	INS	248
TG84	XI	Chr2	2072426	2072426	upstream	INS	252
TG85	Bas	Chr2	2072426	2072426	upstream	INS	209
TG86	XI	Chr2	2072426	2072426	upstream	INS	209
TG88	XI	Chr2	2072426	2072426	upstream	INS	251
TG8	XI	Chr2	2072426	2072426	upstream	INS	251
wild111	O.rufipogon	Chr2	2072426	2072426	upstream	INS	263
wild12	O.rufipogon	Chr2	2072426	2072426	upstream	INS	260
wild131	O.rufipogon	Chr2	2072426	2072426	upstream	INS	209
wild219	O.rufipogon	Chr2	2072426	2072426	upstream	INS	240
wild273	O.rufipogon	Chr2	2072426	2072426	upstream	INS	209
wild65	O.rufipogon	Chr2	2072426	2072426	upstream	INS	237
WSSM	XI	Chr2	2072426	2072426	upstream	INS	248
WW8	Bas	Chr2	2072426	2072426	upstream	INS	209
Zh97	XI	Chr2	2072426	2072426	upstream	INS	254
