# Supplementary material for: Functional differentiation and genetic diversity of rice cation exchanger (CAX) genes and their potential use in rice improvement
Source: Sci Rep. 2024 Apr 15;14:8642. doi: 10.1038/s41598-024-58224-2 (PMC11018787; doi:10.1038/s41598-024-58224-2)
Supplement: Supplementary file 17 — Supplementary Information 17. [file 41598_2024_58224_MOESM17_ESM.xlsx]

## Sheet: OsCAX1a
Table S15a SVs at OsCAX1a detected in the nine parents of HHZ ILs.
Cultivar	Position	Start	End	Type	Length
HHZ	Chr1	21095572	21095709	DEL	137
HHZ	Chr1	21098166	21098166	INS	78
CDR22	Chr1	21093585	21093585	INS	49
CDR22	Chr1	21095919	21095949	DEL	30
CDR22	Chr1	21096646	21096646	INS	101
PsBRC28	Chr1	21084581	21084611	DEL	30
PsBRC28	Chr1	21096719	21096832	DEL	113
PsBRC28	Chr1	21098166	21098166	INS	80
PsBRC28	Chr1	21103425	21103425	INS	129
PsBRC28	Chr1	21103695	21103695	INS	44
PsBRC66	Chr1	21095572	21095709	DEL	137
PsBRC66	Chr1	21098166	21098166	INS	79
PsBRC66	Chr1	21103446	21103446	INS	86
IR64	Chr1	21077959	21077959	INS	3645
IR64	Chr1	21084594	21084625	DEL	31
IR64	Chr1	21091550	21098774	DEL	722
IR64	Chr1	21093473	21093473	INS	173
IR64	Chr1	21096646	21096646	INS	101
IR64	Chr1	21098166	21098166	INS	79
IR64	Chr1	21101195	21101195	INS	75
IR64	Chr1	21103455	21103455	INS	45
IR64	Chr1	21109387	21109478	DEL	91
IR64	Chr1	21113076	21113076	INS	77
Teqing	Chr1	21095572	21095709	DEL	137
Teqing	Chr1	21096646	21096646	INS	101
Teqing	Chr1	21098166	21098166	INS	78
Teqing	Chr1	21103438	21103438	INS	107
IR50	Chr1	21077961	21077961	INS	3101
IR50	Chr1	21084574	21084605	DEL	31
IR50	Chr1	21091550	21098774	DEL	722
IR50	Chr1	21093582	21093582	INS	45
IR50	Chr1	21094782	21094782	INS	31
IR50	Chr1	21095919	21095949	DEL	30
IR50	Chr1	21096646	21096646	INS	101
IR50	Chr1	21101196	21101196	INS	56
OM1723	Chr1	21096646	21096646	INS	101
OM1723	Chr1	21103454	21103454	INS	87
Phalguna	Chr1	21096554	21096554	INS	49
Phalguna	Chr1	21103425	21103425	INS	75

## Sheet: OsCAX1b
Table S15b SVs at OsCAX1b detected in the nine parents of HHZ IL.
Cultivar	Position	Start	End	Type	Length
PsBRC28	Chr5	29594678	29595487	DEL	809
IR64	Chr5	29594678	29595488	DEL	810
OM1723	Chr5	29594678	29595488	DEL	810
Phalguna	Chr5	29594677	29595482	DEL	805
HHZ	0
CDR22	0
PsBRC66	0
Teqing	0
IR50	0
Note: the number "0" represents that the variety has no SV

## Sheet: OsCAX1c
Table S15c SVs at OsCAX1c detected in the nine parents of HHZ ILs.
Cultivar	Position	Start	End	Type	Length
HHZ	0
CDR22	0
PsBRC28	0
PsBRC66	0
IR64	0
Teqing	0
IR50	0
OM1723	0
Phalguna	0
Note: the number "0" represents that the variety has no SV

## Sheet: OsCAX2
Table S15d SVs at OsCAX2 detected in the nine parents of HHZ ILs.
Cultivar	Position	Start	End	Type	Length
HHZ	Chr3	16060464	16060730	DEL	266
CDR22	Chr3	16060464	16060730	DEL	266
PsBRC28	Chr3	16060464	16060730	DEL	266
PsBRC66	Chr3	16060464	16060730	DEL	266
IR64	Chr3	16060463	16060730	DEL	267
Teqing	Chr3	16060464	16060730	DEL	266
IR50	Chr3	16060464	16060730	DEL	266
OM1723	Chr3	16060464	16060730	DEL	266
Phalguna	Chr3	16060463	16060730	DEL	267

## Sheet: OsCAX3
Table S15e SVs at OsCAX3 detected in the nine parents of HHZ ILs.
Cultivar	Position	Start	End	Type	Length
HHZ	Chr4	33313864	33313864	INS	385
HHZ	Chr4	33314408	33314438	DEL	30
HHZ	Chr4	33323317	33323368	DEL	51
CDR22	Chr4	33313864	33313864	INS	384
CDR22	Chr4	33314408	33314438	DEL	30
PsBRC28	Chr4	33314408	33314438	DEL	30
PsBRC66	Chr4	33313864	33313864	INS	383
PsBRC66	Chr4	33314408	33314438	DEL	30
Teqing	Chr4	33313867	33313867	INS	383
Teqing	Chr4	33314408	33314438	DEL	30
Teqing	Chr4	33323317	33323368	DEL	51
IR50	Chr4	33313864	33313864	INS	389
IR50	Chr4	33314408	33314438	DEL	30
OM1723	Chr4	33313864	33313864	INS	383
OM1723	Chr4	33314408	33314438	DEL	30
Phalguna	Chr4	33313864	33313864	INS	385
Phalguna	Chr4	33314408	33314438	DEL	30
IR64	0
Note: the number "0" represents that the variety has no SV

## Sheet: OsCAX4
Table S15f SVs at OsCAX4 detected in the nine parents of HHZ ILs.
Cultivar	Position	Start	End	Type	Length
HHZ	Chr2	2072426	2072426	INS	244
CDR22	Chr2	2072426	2072426	INS	246
PsBRC28	Chr2	2072426	2072426	INS	250
PsBRC66	Chr2	2072426	2072426	INS	209
IR64	Chr2	2072426	2072426	INS	249
Teqing	Chr2	2072426	2072426	INS	251
IR50	Chr2	2072426	2072426	INS	208
OM1723	Chr2	2072426	2072426	INS	201
Phalguna	0
Note: the number "0" represents that the variety has no SV
